# Supplementary material for: Controls on the isotopic composition of microbial methane
Source: Sci Adv. 2022 Apr 6;8(14):eabm5713. doi: 10.1126/sciadv.abm5713 (PMC8985922; doi:10.1126/sciadv.abm5713)
Supplement: Supplementary file 2 — Tables S9 and S10 [file sciadv.abm5713_tables_s9_and_s10.zip]

Archive with 1 entries (1 files):
- sciadv.abm5713_tables_s9_and_s10.xlsx
