# Supplementary material for: Controls on the isotopic composition of microbial methane
Source: Sci Adv. 2022 Apr 6;8(14):eabm5713. doi: 10.1126/sciadv.abm5713 (PMC8985922; doi:10.1126/sciadv.abm5713)
Supplement: Supplementary file 2 — Tables S9 and S10 [file sciadv.abm5713_tables_s9_and_s10.zip › sciadv.abm5713_tables_s9_and_s10.xlsx]

## Sheet: Table S9
Ref. #	Reference	Temp (℃)	H2 (M)	CO2 (M)	CH4 (M)	ΔGr (kJ/mol)	lnɑ(CO2-CH4) (‰)	lnɑ(CH4-H2O) (‰)	Coculture
(17)	Penning et al., 2005	37	NaN	NaN	NaN	-17.754	92.5792		1
(17)	Penning et al., 2005	37	NaN	NaN	NaN	-21.178	87.0947		1
(17)	Penning et al., 2005	37	NaN	NaN	NaN	-21.812	84.3411		1
(17)	Penning et al., 2005	37	NaN	NaN	NaN	-18.641	84.3411		1
(17)	Penning et al., 2005	37	NaN	NaN	NaN	-21.938	82.5012		1
(17)	Penning et al., 2005	37	NaN	NaN	NaN	-18.641	82.5012		1
(17)	Penning et al., 2005	37	NaN	NaN	NaN	-22.192	81.58		1
(17)	Penning et al., 2005	37	NaN	NaN	NaN	-17.754	81.58		1
(17)	Penning et al., 2005	37	NaN	NaN	NaN	-18.007	79.735		1
(17)	Penning et al., 2005	37	NaN	NaN	NaN	-18.007	78.8112		1
(17)	Penning et al., 2005	37	NaN	NaN	NaN	-21.812	77.8865		1
(17)	Penning et al., 2005	37	NaN	NaN	NaN	-17.5	75.1075		1
(17)	Penning et al., 2005	37	NaN	NaN	NaN	-21.304	73.2505		1
(17)	Penning et al., 2005	37	NaN	NaN	NaN	-23.714	73.2505		1
(17)	Penning et al., 2005	37	NaN	NaN	NaN	-23.46	67.6586		1
(17)	Penning et al., 2005	37	NaN	NaN	NaN	-31.196	90.7544		1
(17)	Penning et al., 2005	37	NaN	NaN	NaN	-30.942	89.8407		1
(17)	Penning et al., 2005	37	NaN	NaN	NaN	-28.025	86.1777		1
(17)	Penning et al., 2005	37	NaN	NaN	NaN	-30.308	85.2598		1
(17)	Penning et al., 2005	37	NaN	NaN	NaN	-27.772	84.3411		1
(17)	Penning et al., 2005	37	NaN	NaN	NaN	-34.366	84.3411		1
(17)	Penning et al., 2005	37	NaN	NaN	NaN	-37.917	84.3411		1
(17)	Penning et al., 2005	37	NaN	NaN	NaN	-39.692	86.1777		1
(17)	Penning et al., 2005	37	NaN	NaN	NaN	-40.453	86.1777		1
(17)	Penning et al., 2005	37	NaN	NaN	NaN	-45.018	85.2598		1
(17)	Penning et al., 2005	37	NaN	NaN	NaN	-43.496	84.3411		1
(17)	Penning et al., 2005	37	NaN	NaN	NaN	-45.399	81.58		1
(17)	Penning et al., 2005	37	NaN	NaN	NaN	-44.257	80.6579		1
(17)	Penning et al., 2005	37	NaN	NaN	NaN	-44.891	78.8112		1
(17)	Penning et al., 2005	37	NaN	NaN	NaN	-40.96	76.0347		1
(17)	Penning et al., 2005	37	NaN	NaN	NaN	-40.833	74.1794		1
(17)	Penning et al., 2005	37	NaN	NaN	NaN	-34.366	80.6579		1
(17)	Penning et al., 2005	37	NaN	NaN	NaN	-33.986	80.6579		1
(17)	Penning et al., 2005	37	NaN	NaN	NaN	-39.692	70.4585		1
(17)	Penning et al., 2005	30	NaN	NaN	NaN	-67.21	62.9748		1
(17)	Penning et al., 2005	30	NaN	NaN	NaN	-79.638	56.3803		1
(17)	Penning et al., 2005	30	NaN	NaN	NaN	-100.815	40.1818		1
(17)	Penning et al., 2005	30	NaN	NaN	NaN	-98.659	43.0595		1
(17)	Penning et al., 2005	30	NaN	NaN	NaN	-97.772	44.9734		1
(17)	Penning et al., 2005	30	NaN	NaN	NaN	-95.489	47.8373		1
(17)	Penning et al., 2005	30	NaN	NaN	NaN	-90.29	51.6432		1
(17)	Penning et al., 2005	30	NaN	NaN	NaN	-67.844	51.6432		1
(17)	Penning et al., 2005	30	NaN	NaN	NaN	-95.489	30.5292		1
(17)	Penning et al., 2005	30	NaN	NaN	NaN	-84.964	33.4348		1
(17)	Penning et al., 2005	30	NaN	NaN	NaN	-100.308	21.7615		1
(17)	Penning et al., 2005	30	NaN	NaN	NaN	-25.743	76.961		1
(17)	Penning et al., 2005	30	NaN	NaN	NaN	-33.732	73.2505		1
(17)	Penning et al., 2005	30	NaN	NaN	NaN	-35.761	74.1794		1
(17)	Penning et al., 2005	30	NaN	NaN	NaN	-39.058	73.2505		1
(17)	Penning et al., 2005	30	NaN	NaN	NaN	-45.399	69.5261		1
(17)	Penning et al., 2005	30	NaN	NaN	NaN	-62.264	58.2689		1
(17)	Penning et al., 2005	30	NaN	NaN	NaN	-73.424	43.0595		1
(17)	Penning et al., 2005	30	NaN	NaN	NaN	-67.083	76.0347		1
(17)	Penning et al., 2005	30	NaN	NaN	NaN	-84.964	62.0354		1
(17)	Penning et al., 2005	30	NaN	NaN	NaN	-90.29	51.6432		1
(17)	Penning et al., 2005	30	NaN	NaN	NaN	-92.826	46.8836		1
(17)	Penning et al., 2005	30	NaN	NaN	NaN	-93.46	43.0595		1
(17)	Penning et al., 2005	30	NaN	NaN	NaN	-94.475	39.2207		1
(17)	Penning et al., 2005	30	NaN	NaN	NaN	-68.986	44.9734		1
(17)	Penning et al., 2005	30	NaN	NaN	NaN	-88.134	31.4987		1
(17)	Penning et al., 2005	30	NaN	NaN	NaN	-91.812	33.4348		1
(17)	Penning et al., 2005	30	NaN	NaN	NaN	-94.855	28.5875		1
(17)	Penning et al., 2005	30	NaN	NaN	NaN	-81.54	41.1419		1
(17)	Penning et al., 2005	30	NaN	NaN	NaN	-94.475	32.4672		1
(17)	Penning et al., 2005	30	NaN	NaN	NaN	-90.924	34.4014		1
(17)	Penning et al., 2005	30	NaN	NaN	NaN	-95.109	34.4014		1
(17)	Penning et al., 2005	30	NaN	NaN	NaN	-96.63	32.4672		1
(17)	Penning et al., 2005	30	NaN	NaN	NaN	-89.783	20.7825		1
(17)	Penning et al., 2005	30	NaN	NaN	NaN	-98.786	20.7825		1
(17)	Penning et al., 2005	30	NaN	NaN	NaN	-102.591	21.7615		1
(17)	Penning et al., 2005	30	NaN	NaN	NaN	-106.014	31.4987		1
(17)	Penning et al., 2005	30	NaN	NaN	NaN	-89.402	30.5292		1
(17)	Penning et al., 2005	30	NaN	NaN	NaN	-101.449	28.5875		1
(17)	Penning et al., 2005	30	NaN	NaN	NaN	-102.083	33.4348		1
(17)	Penning et al., 2005	30	NaN	NaN	NaN	-102.337	35.3671		1
(17)	Penning et al., 2005	30	NaN	NaN	NaN	-98.913	32.4672		1
(17)	Penning et al., 2005	30	NaN	NaN	NaN	-91.812	37.2958		1
(17)	Penning et al., 2005	30	NaN	NaN	NaN	-94.728	33.4348		1
(17)	Penning et al., 2005	30	NaN	NaN	NaN	-96.757	32.4672		1
(17)	Penning et al., 2005	30	NaN	NaN	NaN	-68.098	59.2119		1
(17)	Penning et al., 2005	30	NaN	NaN	NaN	-63.406	55.4347		1
(17)	Penning et al., 2005	30	NaN	NaN	NaN	-70.507	50.6931		1
(17)	Penning et al., 2005	30	NaN	NaN	NaN	-76.975	51.6432		1
(17)	Penning et al., 2005	30	NaN	NaN	NaN	-80.145	49.7421		1
(17)	Penning et al., 2005	30	NaN	NaN	NaN	-77.736	43.0595		1
(17)	Penning et al., 2005	30	NaN	NaN	NaN	-76.341	44.9734		1
(17)	Penning et al., 2005	30	NaN	NaN	NaN	-69.112	43.0595		1
(17)	Penning et al., 2005	30	NaN	NaN	NaN	-72.917	46.8836		1
(17)	Penning et al., 2005	30	NaN	NaN	NaN	-68.859	47.8373		1
(17)	Penning et al., 2005	30	NaN	NaN	NaN	-64.674	47.8373		1
(17)	Penning et al., 2005	30	NaN	NaN	NaN	-58.587	49.7421		1
(17)	Penning et al., 2005	30	NaN	NaN	NaN	-45.779	51.6432		1
(17)	Penning et al., 2005	30	NaN	NaN	NaN	-42.862	52.5925		1
(17)	Penning et al., 2005	30	NaN	NaN	NaN	-44.257	53.5408		1
(17)	Penning et al., 2005	30	NaN	NaN	NaN	-43.243	56.3803		1
(16)	Valentine et al., 2004	65	1.42708e-06	0.00468611	1.55833e-07	-65.8546	54.3519		0
(16)	Valentine et al., 2004	55	1.44e-06	0.00581781	1.97146e-07	-70.7588	50.8359		0
(16)	Valentine et al., 2004	45	1.67696e-06	0.00732144	1.69851e-07	-78.2273	49.6232		0
(16)	Valentine et al., 2004	75	1.73085e-06	0.00382201	3.88656e-08	-66.6586	57.3546		0
(16)	Valentine et al., 2004	40	2.00379e-06	0.0082586	7.5786e-08	-84.8811	51.469		0
(16)	Valentine et al., 2004	65	1.2187e-06	0.00486439	1.85515e-07	-63.6954	54.4315		0
(16)	Valentine et al., 2004	55	1.17578e-06	0.00603914	2.48575e-07	-68.0174	53.1861		0
(16)	Valentine et al., 2004	45	1.26118e-06	0.00759997	2.59771e-07	-74.1895	53.3105		0
(16)	Valentine et al., 2004	75	1.67033e-06	0.00396741	1.94328e-08	-68.3601	57.5093		0
(16)	Valentine et al., 2004	65	2.1785e-06	0.00468611	9.64678e-09	-78.4272	56.1935		0
(16)	Valentine et al., 2004	65	2.15956e-06	0.00468611	1.55833e-08	-76.9814	57.9155		0
(16)	Valentine et al., 2004	65	2.17219e-06	0.00468611	3.04245e-08	-75.1669	NaN		0
(16)	Valentine et al., 2004	65	1.99538e-06	0.00468611	6.30751e-08	-72.1639	60.1415		0
(16)	Valentine et al., 2004	65	1.70491e-06	0.00468611	1.48412e-07	-67.9912	62.2331		0
(16)	Valentine et al., 2004	65	0.000498845	0.00511907	1.55833e-06	-125.462	25.4058		0
(16)	Valentine et al., 2004	65	0.000498845	0.00511907	2.22618e-06	-124.46	28.2289		0
(16)	Valentine et al., 2004	65	0.000492531	0.00511907	2.96824e-06	-123.508	29.9664		0
(16)	Valentine et al., 2004	65	0.000492531	0.00511907	3.78451e-06	-122.826	23.0586		0
(20)	Okumura et al., 2016	55	2.08734e-07	0.0047427	2.74291e-05	-35.5941	69.6116	-390.198	1
(20)	Okumura et al., 2016	55	1.14936e-07	0.0047427	5.31439e-05	-27.2776	77.4832	-382.922	1
(20)	Okumura et al., 2016	55	4.49174e-08	0.0047427	0	0	NaN		1
(20)	Okumura et al., 2016	55	1.65798e-07	0.0047427	9.42876e-06	-35.9943	NaN		1
(20)	Okumura et al., 2016	55	2.21945e-07	0.0047427	2.74291e-05	-36.2639	67.8583	-378.181	1
(20)	Okumura et al., 2016	55	1.76367e-07	0.0047427	4.2858e-05	-32.5376	72.0084	-393.831	1
(20)	Okumura et al., 2016	55	5.54862e-08	0.0047427	5.22868e-05	-19.3743	74.5994	-392.807	1
(20)	Okumura et al., 2016	55	3.9633e-08	0.0047427	0	0	NaN		1
(20)	Okumura et al., 2016	55	3.62642e-07	0.0047427	4.71438e-05	-40.1446	67.4957	-421.613	1
(20)	Okumura et al., 2016	55	7.3321e-08	0.0047427	4.88581e-05	-22.6011	72.5489	-420.85	1
(20)	Okumura et al., 2016	55	2.6422e-08	0.0047427	0	0	NaN		1
(20)	Okumura et al., 2016	55	4.28697e-07	0.0047427	4.20008e-05	-42.286	67.8512	-424.838	1
(20)	Okumura et al., 2016	55	8.45504e-08	0.0047427	4.88581e-05	-24.1562	73.554	-421.594	1
(20)	Okumura et al., 2016	55	2.84036e-08	0.0047427	0	0	NaN		1
(20)	Okumura et al., 2016	55	1.88917e-07	0.0047427	4.2858e-06	-39.5702	NaN		1
(20)	Okumura et al., 2016	55	1.86936e-07	0.0047427	3.42864e-05	-33.7816	68.0836	-429.759	1
(20)	Okumura et al., 2016	55	8.25687e-08	0.0047427	4.8001e-05	-23.9457	73.9831	-451.528	1
(20)	Okumura et al., 2016	55	3.89725e-08	0.0047427	0	0	NaN		1
(20)	Okumura et al., 2016	55	2.36477e-07	0.0047427	4.2858e-06	-42.0207	66.4725	-426.902	1
(20)	Okumura et al., 2016	55	2.62899e-07	0.0047427	3.08578e-05	-37.7906	68.0908	-438.941	1
(20)	Okumura et al., 2016	55	1.29468e-07	0.0047427	4.71438e-05	-28.9038	73.9753	-417.585	1
(20)	Okumura et al., 2016	25	3.542e-08	0.0099	0	0	NaN		1
(20)	Okumura et al., 2016	25	8.085e-08	0.0099	7e-06	-49.1812	72.9462	-399.619	1
(20)	Okumura et al., 2016	25	7.392e-08	0.0099	1.12e-05	-47.1275	66.8428	-398.03	1
(20)	Okumura et al., 2016	25	5.544e-08	0.0099	2.52e-05	-42.2647	77.7627	-396.444	1
(20)	Okumura et al., 2016	25		0.0099	5.46e-05	0	NaN		1
(20)	Okumura et al., 2016	25	4.62e-08	0.0099	0	0	NaN		1
(20)	Okumura et al., 2016	25	5.236e-08	0.0099	9.8e-06	-44.0392	NaN		1
(20)	Okumura et al., 2016	25	3.619e-08	0.0099	1.4e-05	-39.4925	NaN		1
(20)	Okumura et al., 2016	25	2.772e-08	0.0099	2.8e-05	-35.1303	78.58	-376.675	1
(20)	Okumura et al., 2016	25	7.7e-10	0.0099	4.76e-05	0	NaN		1
(20)	Okumura et al., 2016	25	4.543e-08	0.0099	0	0	NaN		1
(20)	Okumura et al., 2016	25	5.775e-08	0.0099	5.6e-06	-46.398	NaN		1
(20)	Okumura et al., 2016	25	8.239e-08	0.0099	1.26e-05	-47.9112	73.3758	-435.337	1
(20)	Okumura et al., 2016	25	6.16e-08	0.0099	2.52e-05	-43.3094	78.0417	-435.978	1
(20)	Okumura et al., 2016	25	7.7e-09	0.0099	4.76e-05	-21.1134	84.1528	-438.668	1
(20)	Okumura et al., 2016	25	4.543e-08	0.0099	0	0	NaN		1
(20)	Okumura et al., 2016	25	6.314e-08	0.0099	7e-06	-46.7296	73.5571	-424.375	1
(20)	Okumura et al., 2016	25	7.931e-08	0.0099	1.4e-05	-47.2722	69.1897	-427.526	1
(20)	Okumura et al., 2016	25	5.775e-08	0.0099	2.52e-05	-42.6694	77.7379	-426.895	1
(20)	Okumura et al., 2016	25	7.7e-10	0.0099	4.9e-05	1.79046	NaN		1
(20)	Okumura et al., 2016	25	4.543e-08	0.0099	0	0	NaN		1
(20)	Okumura et al., 2016	25	6.776e-08	0.0099	8.4e-06	-46.9779	71.3906	-458.692	1
(20)	Okumura et al., 2016	25	6.853e-08	0.0099	1.12e-05	-46.3768	70.3904	-453.949	1
(20)	Okumura et al., 2016	25	5.621e-08	0.0099	2.66e-05	-42.2674	76.2902	-454.964	1
(20)	Okumura et al., 2016	25	8.47e-09	0.0099	5.04e-05	-21.9168	83.0185	-461.79	1
(20)	Okumura et al., 2016	25	4.004e-08	0.0099	0	0	NaN		1
(20)	Okumura et al., 2016	25	5.467e-08	0.0099	7e-06	-45.3014	72.8578	-432.111	1
(20)	Okumura et al., 2016	25	5.313e-08	0.0099	1.82e-05	-42.6494	68.41	-438.915	1
(20)	Okumura et al., 2016	25	4.466e-08	0.0099	2.8e-05	-39.8594	76.2739	-503.861	1
(20)	Okumura et al., 2016	25		0.0099	5.46e-05	0	NaN		1
(20)	Okumura et al., 2016	60	0.0013558	0.0148743	0	0	NaN		0
(20)	Okumura et al., 2016	60	0.0013558	0.0148743	6.37336e-06	-137.108	NaN	-419.369	0
(20)	Okumura et al., 2016	60	0.0013558	0.0148743	1.43401e-05	-134.861	38.2332	-419.369	0
(20)	Okumura et al., 2016	60	0.00129124	0.014166	1.83234e-05	-133.507	NaN	-409.723	0
(20)	Okumura et al., 2016	60	0.00129124	0.014166	3.02735e-05	-132.116	39.4011	-453.884	0
(20)	Okumura et al., 2016	60	0.00122668	0.0134577	3.66468e-05	-130.876	NaN	-445.557	0
(20)	Okumura et al., 2016	60	0.00109755	0.0120411	9.00237e-05	-126.846	38.4924	-474.685	0
(20)	Okumura et al., 2016	60	0.0013558	0.0148743	0	0	NaN		0
(20)	Okumura et al., 2016	60	0.0013558	0.0148743	1.59334e-06	-140.948	NaN	-160.137	0
(20)	Okumura et al., 2016	60	0.0013558	0.0148743	3.18668e-06	-139.028	32.513	-226.572	0
(20)	Okumura et al., 2016	60	0.0013558	0.0148743	7.17003e-06	-136.781	NaN	-213.449	0
(20)	Okumura et al., 2016	60	0.00129124	0.014166	2.78834e-05	-132.344	35.5709	-276.684	0
(20)	Okumura et al., 2016	60	0.00122668	0.0134577	3.58502e-05	-130.937	NaN	-317.796	0
(20)	Okumura et al., 2016	60	0.000606883	0.00665802	0.000235814	-115.973	36.669	-488.664	0
(20)	Okumura et al., 2016	60	0.0013558	0.0148743	0	0	NaN		0
(20)	Okumura et al., 2016	60	0.0013558	0.0148743	3.98335e-06	-138.409	NaN	-509.873	0
(20)	Okumura et al., 2016	60	0.0013558	0.0148743	6.37336e-06	-137.108	36.7397	-509.079	0
(20)	Okumura et al., 2016	60	0.00129124	0.014166	1.51367e-05	-134.036	NaN	-521.046	0
(20)	Okumura et al., 2016	60	0.00129124	0.014166	2.39001e-05	-132.771	NaN	-527.487	0
(20)	Okumura et al., 2016	60	0.00129124	0.014166	3.34601e-05	-131.839	NaN	-540.496	0
(20)	Okumura et al., 2016	60	0.00109755	0.0120411	8.84304e-05	-126.896	36.7731	-531.2	0
(20)	Okumura et al., 2016	60	0.0013558	0.0148743	0	0	NaN		0
(20)	Okumura et al., 2016	60	0.0013558	0.0148743	6.37336e-06	-137.108	NaN	-314.143	0
(20)	Okumura et al., 2016	60	0.0013558	0.0148743	8.76337e-06	-136.225	34.9522	-346.197	0
(20)	Okumura et al., 2016	60	0.00129124	0.014166	2.15101e-05	-133.062	NaN	-356.017	0
(20)	Okumura et al., 2016	60	0.00129124	0.014166	3.10701e-05	-132.044	39.7445	-398.348	0
(20)	Okumura et al., 2016	60	0.00122668	0.0134577	4.14268e-05	-130.537	NaN	-404.544	0
(20)	Okumura et al., 2016	60	0.00103299	0.0113328	0.000103567	-125.618	39.3391	-448.637	0
(20)	Okumura et al., 2016	60	0.0013558	0.0148743	0	0	NaN		0
(20)	Okumura et al., 2016	60	0.0013558	0.0148743	3.18668e-06	-139.028	NaN	-629.78	0
(20)	Okumura et al., 2016	60	0.0013558	0.0148743	1.03567e-05	-135.763	35.7069	-589.398	0
(20)	Okumura et al., 2016	60	0.00129124	0.014166	1.99167e-05	-133.276	NaN	-602.678	0
(20)	Okumura et al., 2016	60	0.00129124	0.014166	2.94768e-05	-132.19	37.9845	-625.394	0
(20)	Okumura et al., 2016	60	0.00122668	0.0134577	4.14268e-05	-130.537	NaN	-619.939	0
(20)	Okumura et al., 2016	60	0.00103299	0.0113328	9.87871e-05	-125.749	36.8715	-557.623	0
(20)	Okumura et al., 2016	60	0.0013558	0.0148743	0	0	NaN		0
(20)	Okumura et al., 2016	60	0.0013558	0.0148743	2.39001e-06	-139.824	NaN	-580.081	0
(20)	Okumura et al., 2016	60	0.0013558	0.0148743	4.78002e-06	-137.904	35.8633	-540.461	0
(20)	Okumura et al., 2016	60	0.00129124	0.014166	1.67301e-05	-133.759	NaN	-547.837	0
(20)	Okumura et al., 2016	60	0.00129124	0.014166	2.70868e-05	-132.424	41.0437	-567.058	0
(20)	Okumura et al., 2016	60	0.00122668	0.0134577	3.98335e-05	-130.645	NaN	-567.058	0
(20)	Okumura et al., 2016	60	0.00109755	0.0120411	9.24137e-05	-126.774	38.1177	-555.437	0
(20)	Okumura et al., 2016	30	0.00149798	0.0115588	0	0	NaN		0
(20)	Okumura et al., 2016	30	0.00142308	0.0109809	2.05024e-05	-142.26	46.2861	-389.213	0
(20)	Okumura et al., 2016	30	0.00127328	0.00982498	3.07536e-05	-139.836	NaN		0
(20)	Okumura et al., 2016	30	0.00119838	0.00924704	5.1256e-05	-137.785	45.2746	-387.654	0
(20)	Okumura et al., 2016	30	0.00127328	0.00982498	7.17584e-05	-137.7	44.7352	-387.654	0
(20)	Okumura et al., 2016	30	0.00134818	0.0104029	9.86678e-05	-137.618	44.41	-389.213	0
(20)	Okumura et al., 2016	30	0.00157288	0.0121367	0	0	NaN		0
(20)	Okumura et al., 2016	30	0.00157288	0.0121367	5.89444e-05	-140.859	35.3844	-434.38	0
(20)	Okumura et al., 2016	30	0.00119838	0.00924704	0.00020118	-134.338	39.8078	-434.38	0
(20)	Okumura et al., 2016	30	0.00112349	0.0086691	0.000351104	-132.121	37.435	-433.105	0
(20)	Okumura et al., 2016	30	0.00074899	0.0057794	0.000483088	-126.207	40.2127	-435.656	0
(20)	Okumura et al., 2016	30	0.000262147	0.00202279	0.000618916	-112.352	52.263		0
(20)	Okumura et al., 2016	30	0	0	0.000685549	0	NaN		0
(20)	Okumura et al., 2016	30	0.00157288	0.0121367	0	0	NaN		0
(20)	Okumura et al., 2016	30	0.00157288	0.0121367	6.02258e-05	-140.805	42.4622	-433.967	0
(20)	Okumura et al., 2016	30	0.00134818	0.0104029	0.000251154	-135.263	41.0639	-430.783	0
(20)	Okumura et al., 2016	30	0.00119838	0.00924704	0.000347259	-132.962	39.4488	-430.147	0
(20)	Okumura et al., 2016	30	0.000823889	0.00635734	0.000472837	-127.462	40.2335	-425.71	0
(20)	Okumura et al., 2016	30	0.000277126	0.00213838	0.000553565	-113.333	41.8575	-431.419	0
(20)	Okumura et al., 2016	30	0	0	0.000661202	0	NaN		0
(20)	Okumura et al., 2016	30	0.00149798	0.0115588	0	0	NaN		0
(20)	Okumura et al., 2016	30	0	0	7.0477e-05	0	NaN		0
(20)	Okumura et al., 2016	30	0.00164778	0.0127147	0.000184522	-138.569	37.1087	-427.852	0
(20)	Okumura et al., 2016	30	0.000898788	0.00693528	0.000348541	-129.327	39.005	-430.442	0
(20)	Okumura et al., 2016	30	0.000464374	0.00358323	0.000525374	-119.971	41.0542	-435.395	0
(20)	Okumura et al., 2016	30	0.00149798	0.0115588	0	0	NaN		0
(20)	Okumura et al., 2016	30	0.00157288	0.0121367	7.56026e-05	-140.232	41.5144	-422.549	0
(20)	Okumura et al., 2016	30	0.00104859	0.00809116	0.000140954	-133.552	32.9196	-425.105	0
(20)	Okumura et al., 2016	30	0.000823889	0.00635734	0.000399797	-127.885	43.7222	-428.309	0
(20)	Okumura et al., 2016	30	0.000172268	0.00132926	0.000666328	-106.874	39.2815	-430.236	0
(20)	Okumura et al., 2016	30	0	0	0.000739368	0	NaN		0
(20)	Okumura et al., 2016	30	0	0	0.000720147	0	NaN		0
(20)	Okumura et al., 2016	30	0	0	0.000735524	0	NaN		0
(20)	Okumura et al., 2016	30	0.00149798	0.0115588	0	0	NaN		0
(20)	Okumura et al., 2016	30	0.00142308	0.0109809	5.7663e-05	-139.653	40.3495	-415.214	0
(20)	Okumura et al., 2016	30	0.00112349	0.0086691	0.000172989	-133.905	39.1309	-419.632	0
(20)	Okumura et al., 2016	30	0.00112349	0.0086691	0.000343415	-132.177	40.1402	-422.219	0
(20)	Okumura et al., 2016	30	1.34818e-05	0.000104029	0.000691956	-74.6714	43.4739	-437.128	0
(20)	Okumura et al., 2016	30	0	0	0.00071374	0	NaN		0
(20)	Okumura et al., 2016	30	0	0	0.000716303	0	NaN		0
(20)	Okumura et al., 2016	30	0.00157288	0.0121367	0	0	NaN		0
(20)	Okumura et al., 2016	30	0.00127328	0.00982498	0.000101231	-136.833	37.2092	-418.696	0
(20)	Okumura et al., 2016	30	0.00104859	0.00809116	0.000225526	-132.367	38.1484	-426.054	0
(20)	Okumura et al., 2016	30	0.000898788	0.00693528	0.000380576	-129.106	38.582	-424.21	0
(20)	Okumura et al., 2016	30	0.000142308	0.00109809	0.000643263	-104.555	44.5891	-429.383	0
(20)	Okumura et al., 2016	30	0	0	0.000706051	0	NaN		0
(20)	Okumura et al., 2016	30	0	0	0.000740649	0	NaN		0
(19)	Hattori et al., 2012	55	0.00104937	0.00231392	0.000779022	-117.519	52.1491	-410.511	1
(19)	Hattori et al., 2012	55	6.57e-05	0.00313088	0.00305303	-84.3774	60.5904	-387.279	1
(19)	Hattori et al., 2012	55	2.7375e-05	0.00478927	0.0060959	-74.0961	66.7771	-369.273	1
(19)	Hattori et al., 2012	55	0	0.00588997	0.00879705	NaN	68.9226	-352.794	1
(19)	Hattori et al., 2012	55	0	0.00663844	0.0100439	NaN	70.7181	-352.282	1
(19)	Hattori et al., 2012	55	0	0.00634982	0.0101069	NaN	70.5315	-361.851	1
(19)	Hattori et al., 2012	65	0.00061393	0.00228456	0.000317304	-110.548	51.6968	-392.69	1
(19)	Hattori et al., 2012	65	2.7375e-05	0.00499962	0.00541858	-69.794	63.196	-352.362	1
(19)	Hattori et al., 2012	65	1.4965e-05	0.0051953	0.00618336	-62.7391	63.6001	-346.008	1
(19)	Hattori et al., 2012	65	1.7155e-05	0.00570896	0.00718816	-64.1168	65.0531	-350.091	1
(19)	Hattori et al., 2012	65	1.679e-05	0.00639874	0.00890485	-63.5935	65.6643	-343.399	1
(19)	Hattori et al., 2012	65	0	0.00638406	0.0090513	NaN	66.1237	-343.926	1
(19)	Hattori et al., 2012	55	0.00072562	0.0197001	0.0012143	-118.125	57.9154	-390.784	1
(19)	Hattori et al., 2012	55	1.7155e-05	0.0218428	0.00505246	-73.6483	62.2885	-367.813	1
(19)	Hattori et al., 2012	55	0	0.0231245	0.0080404	NaN	64.5001	-357.41	1
(19)	Hattori et al., 2012	55	0	0.0235697	0.0086567	NaN	66.0101	-324.446	1
(19)	Hattori et al., 2012	65	0.00020878	0.0211824	0.00166381	-100.021	59.712	-346.699	1
(19)	Hattori et al., 2012	65	2.6645e-05	0.0236528	0.00583351	-73.652	63.6485	-328.957	1
(19)	Hattori et al., 2012	65	1.7885e-05	0.0253357	0.00778412	-68.5511	63.8342	-321.07	1
(19)	Hattori et al., 2012	65	0	0.0248318	0.0080343	NaN	63.4745	-327.075	1
(19)	Hattori et al., 2012	55	0.078755	0.0151163	0.00103327	-168.995	21.3166	-463.299	0
(19)	Hattori et al., 2012	55	0.0741545	0.0141574	0.002752	-165.486	20.1185	-456.367	0
(19)	Hattori et al., 2012	55	0.0722583	0.0136536	0.0035595	-164.403	19.8561	-447.077	0
(19)	Hattori et al., 2012	55	0.0723258	0.0141574	0.00393579	-164.238	20.0502	-434.524	0
(19)	Hattori et al., 2012	55	0.0711578	0.0135068	0.00381985	-164.013	20.0916	-428.915	0
(19)	Hattori et al., 2012	65	0.08682	0.0177677	0.000787158	-169.448	21.9624	-442.197	0
(19)	Hattori et al., 2012	65	0.0802996	0.0166328	0.00274387	-164.874	19.6425	-443.942	0
(19)	Hattori et al., 2012	65	0.0762178	0.0158892	0.0032422	-163.689	19.7392	-420.097	0
(19)	Hattori et al., 2012	65	0.0745721	0.015537	0.00361849	-163.072	19.4354	-421.804	0
(19)	Hattori et al., 2012	65	0.0717995	0.0152484	0.00364289	-162.574	19.3926	-421.493	0
(41)	Yoshioka et al., 2008	55	1.36e-05	7.72727e-05	0.00547	-55.4966	NaN	-323.427	1
(41)	Yoshioka et al., 2008	55	1.5e-05	8.52273e-05	0.0061	-56.5359	NaN	-341.183	1
(41)	Yoshioka et al., 2008	55	1.44e-05	8.18182e-05	0.00604	-56.0059	NaN	-324.85	1
(41)	Yoshioka et al., 2008	55	8.6e-06	4.88636e-05	0.00624	-48.8851	NaN	-329.661	1
(41)	Yoshioka et al., 2008	55	9.6e-06	5.45455e-05	0.00597	-50.5064	NaN	-304.896	1
(41)	Yoshioka et al., 2008	55	7.9e-06	4.48864e-05	0.00658	-47.5822	NaN	-316.135	1
(41)	Yoshioka et al., 2008	55	8.9e-06	5.05682e-05	0.00595	-49.4827	NaN	-319.599	1
(41)	Yoshioka et al., 2008	55	1.93e-05	0.000109659	0.00504	-60.4952	NaN	-304.804	1
(41)	Yoshioka et al., 2008	55	0.00665	0.0377841	0.0103	-138.245	NaN	-294.349	0
(41)	Yoshioka et al., 2008	55	0.00666	0.0378409	0.01	-138.346	NaN	-268.368	0
(41)	Yoshioka et al., 2008	65	0.01142	0.0575532	0.01314	-143.39	NaN	-302.177	0
(41)	Yoshioka et al., 2008	65	0.00954	0.0480786	0.00946	-141.833	NaN	-275.862	0
(18)	Takai et al., 2008	85	NaN	NaN	NaN	-122	26.5474		0
(18)	Takai et al., 2008	90	NaN	NaN	NaN	-119	37.4203		0
(18)	Takai et al., 2008	95	NaN	NaN	NaN	-118	38.1733		0
(18)	Takai et al., 2008	100	NaN	NaN	NaN	-116	33.3958		0
(18)	Takai et al., 2008	105	NaN	NaN	NaN	-114	30.4636		0
(18)	Takai et al., 2008	110	NaN	NaN	NaN	-112	23.7003		0
(18)	Takai et al., 2008	116	NaN	NaN	NaN	-102	42.0152		0
(18)	Takai et al., 2008	105	NaN	NaN	NaN	-88	40.3131		0
(18)	Takai et al., 2008	105	NaN	NaN	NaN	-75	44.441		0
(18)	Takai et al., 2008	90	NaN	NaN	NaN	-175	16.1053		0
(18)	Takai et al., 2008	105	NaN	NaN	NaN	-172	18.4425		0
(18)	Takai et al., 2008	122	NaN	NaN	NaN	-169	13.9996		0
(18)	Takai et al., 2008	105	NaN	NaN	NaN	-172	14.8164		0
(18)	Takai et al., 2008	105	NaN	NaN	NaN	-173	17.4556		0
(18)	Takai et al., 2008	105	NaN	NaN	NaN	-172	18.6413		0
(18)	Takai et al., 2008	105	NaN	NaN	NaN	-164	20.9837		0
(18)	Takai et al., 2008	105	NaN	NaN	NaN	-144	25.3455		0
(21)	Topcuoglu et al., 2019	83	8.3e-05	0.00180517	7.1e-05	-83.4046	28.0944		0
(21)	Topcuoglu et al., 2019	83	8e-05	0.00180517	6.8e-05	-83.0947	28.9179		0
(21)	Topcuoglu et al., 2019	83	8e-05	0.00188913	5.85e-05	-83.6781	28.6062		0
(21)	Topcuoglu et al., 2019	83	1.8e-05	0.0013014	7e-06	-71.1238	44.8515		0
(21)	Topcuoglu et al., 2019	83	1.5e-05	0.0013014	7e-06	-68.9522	44.7804		0
(21)	Topcuoglu et al., 2019	83	2.7e-05	0.00138536	8.5e-06	-75.5612	42.7393		0

## Sheet: Table S10
Ref. #	Reference	Sample	Subsample	Label	Temp (℃)	δ13C-CH4 (‰)	δ13C-CO2 (‰)	δD-CH4 (‰)	δD-H2O (‰)	Δ18/Δ13CH3D (‰)	Δ12CH2D2 (‰)	lnɑ(CO2-CH4) (‰)	lnɑ(CH4-H2O) (‰)	ε(CO2-CH4) (‰)	ε(CH4-H2O) (‰)
(138)	Whiticar1986	15-147-S-6-2	Deep marine (DSDP)	mar		-67.6	-3.1	-179	11.2			66.8886	-208.37	69.1763	-188.093
(138)	Whiticar1986	15-147-B-l-6	Deep marine (DSDP)	mar		-65.2	-4.2	-173	9.1			63.2138	-199.009	65.2546	-180.458
(138)	Whiticar1986	15-1.7-10	Deep marine (DSDP)	mar		-64.6	-2.3	-175	9.9			64.4784	-202.223	66.6025	-183.087
(138)	Whiticar1986	15-147-8-11-3	Deep marine (DSDP)	mar		-65.8	0.1	-179	6.2			68.1647	-203.413	70.5416	-184.059
(138)	Whiticar1986	15-147-C-2-2	Deep marine (DSDP)	mar		-65.1	0.2	-181	4			67.5157	-203.663	69.847	-184.263
(138)	Whiticar1986	15-147-c-4-4	Deep marine (DSDP)	mar		-64.4	0.3	-183	6.6			66.8672	-208.694	69.1535	-188.357
(138)	Whiticar1986	15-147-c-7-3	Deep marine (DSDP)	mar		-64.6	-0.8	-176	6.3			65.9807	-199.865	68.2061	-181.159
(138)	Whiticar1986	64-479-3-l	Deep marine (DSDP)	mar	5.2	-73.1	-4.3	-191	-1.3			71.6003	-210.656	74.2259	-189.947
(138)	Whiticar1986	64-479-6-4	Deep marine (DSDP)	mar	9.4	-66.6	1	-187	-2.03			69.9209	-204.992	72.4234	-185.346
(138)	Whiticar1986	64-419-g-4	Deep marine (DSDP)	mar	13.2	-64.6	1.8	-187	-1			68.5794	-206.024	70.9857	-186.186
(138)	Whiticar1986	64-479-12-6	Deep marine (DSDP)	mar	17	-63.6	3.4	-183	-1.3			69.1068	-200.815	71.5506	-181.937
(138)	Whiticar1986	64-479-15-2	Deep marine (DSDP)	mar	20	-62.4	3.2	-178	-2.03			67.6268	-193.983	69.9659	-176.328
(138)	Whiticar1986	64-479-21-S	Deep marine (DSDP)	mar	27.5	-62.4	0.5	-174	-1.6			64.9317	-189.559	67.0862	-172.676
(138)	Whiticar1986	64-479-23-S	Deep marine (DSDP)	mar	29.7	-54.8	1.5	-169	-2.03			57.8576	-183.093	59.5641	-167.31
(138)	Whiticar1986	64-479-27-5	Deep marine (DSDP)	mar	34.6	-62.7	-2.5	-171	-2			62.2487	-185.533	64.227	-169.339
(138)	Whiticar1986	64-499-11-5	Deep marine (DSDP)	mar	39.5	-62.7	-3.9	-172	-2.03			60.8443	-186.71	62.7334	-170.316
(138)	Whiticar1986	64-479-37-4	Deep marine (DSDP)	mar	46.4	-61.2	-4.2	-170	-4.4			58.944	-181.92	60.7158	-166.332
(138)	Whiticar1986	64-479-43-2	Deep marine (DSDP)	mar	53.2	-61.5	-6.7	-178	-2.03			56.7499	-193.983	58.391	-176.328
(138)	Whiticar1986	64-479-47-3	Deep marine (DSDP)	mar	58.4	-60.9	-10.1	-185	-2.03			52.682	-202.535	54.0943	-183.342
(138)	Whiticar1986	64-481-PI-1	Deep marine (DSDP)	mar	5.7	-70.6	-5.1	-191	-2.03			68.103	-209.924	70.4756	-189.354
(138)	Whiticar1986	64-481A-4-2	Deep marine (DSDP)	mar	12.9	-66.3	-7.3	-178	-3.8			61.2733	-192.208	63.1895	-174.864
(138)	Whiticar1986	64-481A-S-5	Deep marine (DSDP)	mar	23.7	-52.5	-3.3	-186	-1.4			50.6229	-204.394	51.9261	-184.859
(138)	Whiticar1986	64-481A-20-2	Deep marine (DSDP)	mar	39.8	-60.2	-3.3	-173	-2.03			58.7827	-187.919	60.5448	-171.318
(138)	Whiticar1986	1145-4-3	Deep marine (DSDP)	mar	-1.3	-97.3	-15.8	-196	-6.3			86.4389	-211.836	90.2847	-190.903
(138)	Whiticar1986	1166-1-2	Deep marine (DSDP)	mar	-1.3	-90.7	-6.8	-200	-3.8			88.257	-219.336	92.2688	-196.948
(138)	Whiticar1986	1166-l-O	Deep marine (DSDP)	mar	-1.3	-84.3	0.3	-198	-4.5			88.3664	-216.137	92.3883	-194.375
(138)	Whiticar1986	1186-1-l	Deep marine (DSDP)	mar	-1.3	-109	-19.4	-199	-5.2			95.8202	-216.681	100.561	-194.813
(138)	Whiticar1986	Niigata	Biogenic gas fields	bgf	44	-66.5	-15.8	-134	-38.2			52.8882	-104.922	54.3117	-99.6049
(138)	Whiticar1986	Mobara	Biogenic gas fields	bgf	26.5	-65.7	-9.6	-159	-13.1			58.3113	-159.977	60.045	-147.837
(138)	Whiticar1986	Suwa	Biogenic gas fields	bgf	17.1	-70.5	-6.5	-226	-79.4			66.5873	-173.454	68.8542	-159.244
(139)	McINtosh2008	Forest City & Cherokee Basins (USA)	Coalbed methane	cbm	16.2	-61.98	6.83	-224.2	-41.99			70.7908	-210.963	73.3566	-190.196
(139)	McINtosh2008	Forest City & Cherokee Basins (USA)	Coalbed methane	cbm	15.6	-69.9	-5.91	-217.8	-45.09			66.5356	-199.507	68.7991	-180.865
(139)	McINtosh2008	Forest City & Cherokee Basins (USA)	Coalbed methane	cbm	14.6	-69.49	-1.69	-221.2	-46.66			70.331	-202.217	72.8633	-183.083
(140)	Kirk2015	Forest City & Cherokee Basins (USA)	Coalbed methane	cbm	17.7	-62.23	2.7	-220.4	-37.9			66.9469	-210.337	69.2387	-189.689
(140)	Kirk2015	Forest City & Cherokee Basins (USA)	Coalbed methane	cbm	17.5	-60.5	4.27	-224.9	-35.8			66.6684	-218.307	68.9409	-196.121
(140)	Kirk2015	Forest City & Cherokee Basins (USA)	Coalbed methane	cbm	17.5	-69.12	-5.36	-220.7	-38.8			66.2505	-209.786	68.4943	-189.243
(140)	Kirk2015	Forest City & Cherokee Basins (USA)	Coalbed methane	cbm	19.3	-57.67	6.67	-219.7	-48.7			66.0476	-198.151	68.2776	-179.754
(140)	Kirk2015	Forest City & Cherokee Basins (USA)	Coalbed methane	cbm	17.2	-57.57	4.49	-224.1	-38			63.7736	-214.991	65.851	-193.451
(140)	Kirk2015	Forest City & Cherokee Basins (USA)	Coalbed methane	cbm	20.7	-62.75	2.87	-228.2	-50.6			67.6711	-207.105	70.0133	-187.066
(140)	Kirk2015	Forest City & Cherokee Basins (USA)	Coalbed methane	cbm	25.3	-56.5	5.02	-217.2	-48.5			63.1664	-195.162	65.204	-177.299
(140)	Kirk2015	Forest City & Cherokee Basins (USA)	Coalbed methane	cbm		-61.48	7.6	-218.2	-37.4			71.0224	-208.039	73.6053	-187.825
(140)	Kirk2015	Forest City & Cherokee Basins (USA)	Coalbed methane	cbm	15.2	-57.26	7.65	-224.9	-40.1			66.5856	-213.837	68.8525	-192.52
(140)	Kirk2015	Forest City & Cherokee Basins (USA)	Coalbed methane	cbm		-57.03	8.04	-222.6	-41.6			66.7287	-209.31	69.0054	-188.856
(140)	Kirk2015	Forest City & Cherokee Basins (USA)	Coalbed methane	cbm	28.2	-59.25	5.07	-224.9	-47.9			66.135	-205.678	68.371	-185.905
(140)	Kirk2015	Forest City & Cherokee Basins (USA)	Coalbed methane	cbm	17	-60.75	9.24	-223.2	-38.8			71.8712	-213	74.5169	-191.844
(140)	Kirk2015	Forest City & Cherokee Basins (USA)	Coalbed methane	cbm	17.7	-63.47	-1.08	-222.4	-42.5			64.4931	-208.113	66.6183	-187.885
(140)	Kirk2015	Forest City & Cherokee Basins (USA)	Coalbed methane	cbm	17.6	-59.29	6.4	-219.2	-40.5			67.5	-206.093	69.8302	-186.243
(140)	Kirk2015	Forest City & Cherokee Basins (USA)	Coalbed methane	cbm	16.2	-59.46	6.21	-223.6	-39.6			67.4919	-212.682	69.8216	-191.587
(141)	McIntosh2002	Illinois basin (USA)	Shale gas	shg	22.6	-54.2	8	-217	-46.05			63.6923	-197.479	65.7644	-179.202
(141)	McIntosh2002	Illinois basin (USA)	Shale gas	shg	21.7	-50.4	15.9	-188	-17.09			67.4894	-191.017	69.8189	-173.882
(141)	McIntosh2002	Illinois basin (USA)	Shale gas	shg	20.7	-50.1	15.6	-186	-12.86			66.8781	-192.852	69.1652	-175.396
(141)	McIntosh2002	Illinois basin (USA)	Shale gas	shg	26.2	-49.8	15.2	-184	-21.73			66.1684	-181.371	68.4067	-165.874
(141)	McIntosh2002	Illinois basin (USA)	Shale gas	shg	23.5	-55.4	17.9	-207	-21.77			74.7354	-209.922	77.599	-189.352
(141)	McIntosh2002	Illinois basin (USA)	Shale gas	shg	22.6	-54.9	18.6	-207	-18.72			74.8937	-213.035	77.7695	-191.872
(141)	McIntosh2002	Illinois basin (USA)	Shale gas	shg	25.6	-52.9	19.3	-203	-16.48			73.4667	-210.283	76.2327	-189.645
(141)	McIntosh2002	Illinois basin (USA)	Shale gas	shg	24.5	-53.6	18.8	-204	-18.95			73.7154	-209.024	76.5004	-188.624
(141)	McIntosh2002	Illinois basin (USA)	Shale gas	shg	25.1	-51.8	19.1	-204	-11.5			72.1097	-216.589	74.7733	-194.74
(141)	McIntosh2002	Illinois basin (USA)	Shale gas	shg	22	-52.2	18.6	-200	-16			72.0409	-207.014	74.6993	-186.992
(142)	Strąpoć2008	Illinois basin (USA)	Coalbed methane	cbm	17	-63.8	4.7	-197	-43.1			70.6151	-175.344	73.1681	-160.832
(142)	Strąpoć2008	Illinois basin (USA)	Coalbed methane	cbm	17	-63.7	4.2	-190	-43.1			70.0105	-166.665	72.5195	-153.517
(142)	Strąpoć2008	Illinois basin (USA)	Coalbed methane	cbm	17	-60.2	-2.3	-195	-43.1			59.7855	-172.857	61.6089	-158.742
(142)	Strąpoć2008	Illinois basin (USA)	Coalbed methane	cbm	17	-63.9	-1.7	-191	-43.1			64.3315	-167.9	66.4459	-154.562
(142)	Strąpoć2008	Illinois basin (USA)	Coalbed methane	cbm	17	-58.7	14.3	-203	-43.1			74.6921	-182.844	77.5523	-167.102
(142)	Strąpoć2008	Illinois basin (USA)	Coalbed methane	cbm	17	-60	6.4	-206	-43.1			68.255	-186.615	70.6383	-170.237
(142)	Strąpoć2008	Illinois basin (USA)	Coalbed methane	cbm	17	-57.1	12.6	-204	-43.1			71.3163	-184.1	73.9209	-168.147
(142)	Strąpoć2008	Illinois basin (USA)	Coalbed methane	cbm	17	-56.7	12.6	-199	-43.1			70.8922	-177.838	73.4655	-162.922
(142)	Strąpoć2008	Illinois basin (USA)	Coalbed methane	cbm	17	-56.6	5.8	-191	-43.1			64.0482	-167.9	66.1437	-154.562
(142)	Strąpoć2008	Illinois basin (USA)	Coalbed methane	cbm	17	-60.9	3.1	-207	-43.1			65.9285	-187.876	68.1504	-171.282
(142)	Strąpoć2008	Illinois basin (USA)	Coalbed methane	cbm	17	-59.1	-0.4	-200	-43.1			60.5183	-179.087	62.3871	-163.967
(142)	Strąpoć2008	Illinois basin (USA)	Coalbed methane	cbm	17	-58.1	-5.6	-187	-43.1			54.2404	-162.968	55.7384	-150.381
(142)	Strąpoć2008	Illinois basin (USA)	Coalbed methane	cbm	17	-60.2	2.6	-195	-43.1			64.6848	-172.857	66.8227	-158.742
(142)	Strąpoć2008	Illinois basin (USA)	Coalbed methane	cbm	17	-59	-0.1	-203	-43.1			60.7121	-182.844	62.593	-167.102
(142)	Strąpoć2008	Illinois basin (USA)	Coalbed methane	cbm	17	-64.5	1.3	-204	-43.1			67.9733	-184.1	70.3367	-168.147
(143)	Schlegel2011	Illinois basin (USA)	Shallow aquifer	shg	13.2	-79.38	-10.41	-232.4	-42.07			72.2434	-221.506	74.9169	-198.689
(143)	Schlegel2011	Illinois basin (USA)	Coalbed methane	shg	13.1	-61.23	6.53	-220	-38.37			69.6935	-209.336	72.1796	-188.877
(143)	Schlegel2011	Illinois basin (USA)	Coalbed methane	shg	20.3	-60.71	3.94	-210	-13.59			66.5633	-222.039	68.8286	-199.116
(143)	Schlegel2011	Illinois basin (USA)	Coalbed methane	shg	18.7	-52.15	9.74	-212	-32.85			63.2519	-204.856	65.2951	-185.235
(143)	Schlegel2011	Illinois basin (USA)	Coalbed methane	shg	16.5	-58.19	10.63	-219	-37.31			70.5256	-209.156	73.0721	-188.732
(143)	Schlegel2011	Illinois basin (USA)	Coalbed methane	shg	19.2	-58.44	10.67	-212	-29.77			70.8307	-208.035	73.3995	-187.821
(143)	Schlegel2011	Illinois basin (USA)	Coalbed methane	shg	20.2	-53.95	-3.86	-204	-33.09			51.5924	-194.506	52.9465	-176.759
(143)	Schlegel2011	Illinois basin (USA)	Coalbed methane	shg	14.5	-58.23	12.23	-230	-39			72.15	-221.584	74.8166	-198.751
(143)	Schlegel2011	Illinois basin (USA)	Coalbed methane	shg	16.8	-66.59	-14.09	-227	-44.92			54.7205	-211.516	56.2454	-190.644
(143)	Schlegel2011	Illinois basin (USA)	Coalbed methane	shg		-66.49	-15.9	-222	-45.22			52.7758	-204.754	54.1933	-185.153
(143)	Schlegel2011	Illinois basin (USA)	Coalbed methane	shg	19.1	-58.31	5.43	-210	-27.58			65.4945	-207.755	67.6868	-187.594
(143)	Schlegel2011	Illinois basin (USA)	Shale gas	shg	15.8	-49.09	16.28	-183.3	-15			66.4848	-187.37	68.7447	-170.863
(143)	Schlegel2011	Illinois basin (USA)	Shale gas	shg		-55.73	0.3	-217.4	-45			57.6431	-199.09	59.3368	-180.524
(143)	Schlegel2011	Illinois basin (USA)	Shale gas	shg		-50.33	16.21	-190.8	-19.06			67.7207	-192.465	70.0664	-175.077
(143)	Schlegel2011	Illinois basin (USA)	Shale gas	shg		-49.4	16.39	-183	-22.26			66.919	-179.605	69.2089	-164.4
(143)	Schlegel2011	Illinois basin (USA)	Shale gas	shg	21.9	-50.16	16.31	-185.3	-10.94			67.6402	-193.935	69.9802	-176.289
(143)	Schlegel2011	Illinois basin (USA)	Shale gas	shg	28.9	-50.93	13.52	-192.9	-31.33			65.7021	-182.476	67.9086	-166.796
(143)	Schlegel2011	Illinois basin (USA)	Shale gas	shg	16.7	-50.01	16.86	-185.7	-10.22			68.0233	-195.154	70.3902	-177.292
(143)	Schlegel2011	Illinois basin (USA)	Shale gas	shg	21.6	-51.56	15.25	-198.3	-22.05			68.0716	-198.724	70.442	-180.224
(143)	Schlegel2011	Illinois basin (USA)	Shale gas	shg	21.3	-50.72	17.55	-189.2	-15.48			69.4493	-194.133	71.9177	-176.451
(143)	Schlegel2011	Illinois basin (USA)	Shale gas	shg	23.1	-50.06	16.87	-196	-17.13			68.0857	-200.878	70.4571	-181.987
(143)	Schlegel2011	Illinois basin (USA)	Shale gas	shg	17.2	-48.53	17.9	-190.2	-28.88			67.4888	-181.663	69.8183	-166.117
(143)	Schlegel2011	Illinois basin (USA)	Shale gas	shg	10.7	-49.61	16.3	-194.5	-9.71			67.0514	-206.535	69.3505	-186.602
(143)	Schlegel2011	Illinois basin (USA)	Shale gas	shg	9	-49.39	15.69	-185	-7.59			66.2196	-196.948	68.4613	-178.767
(143)	Schlegel2011	Illinois basin (USA)	Shale gas	shg		-49.09	16.35	-184.2	-20.02			66.5536	-183.363	68.8183	-167.534
(143)	Schlegel2011	Illinois basin (USA)	Shale gas	shg		-50.15	16.25	-197.1	-11.2			67.5706	-208.262	69.9058	-188.006
(143)	Schlegel2011	Illinois basin (USA)	Shale gas	shg	19.3	-50.29	18.53	-199.1	-8.62			69.959	-213.362	72.4642	-192.136
(143)	Schlegel2011	Illinois basin (USA)	Shale gas	shg	20.8	-50	18.18	-195.9	-7.43			69.31	-210.574	71.7684	-189.881
(143)	Schlegel2011	Illinois basin (USA)	Shale gas	shg	29.7	-49.13	17.67	-193.8	-14.63			67.8936	-200.685	70.2515	-181.83
(143)	Schlegel2011	Illinois basin (USA)	Shale gas	shg	29.6	-48.9	18.03	-189.4	-5.9			68.0055	-204.063	70.3711	-184.589
(143)	Schlegel2011	Illinois basin (USA)	Shale gas	shg	19.1	-51.22	17.44	-193.6	-15.15			69.868	-199.909	72.3666	-181.195
(143)	Schlegel2011	Illinois basin (USA)	Shale gas	shg	19.9	-51.35	17.35	-193	-16.37			69.9166	-197.926	72.4187	-179.57
(143)	Schlegel2011	Illinois basin (USA)	Shale gas	shg	21.9	-51.55	17.81	-195.9	-20.29			70.5795	-197.533	73.1298	-179.247
(143)	Schlegel2011	Illinois basin (USA)	Shale gas	shg	20.8	-51.59	17.89	-190.8	-15.55			70.7002	-196.037	73.2595	-178.018
(143)	Schlegel2011	Illinois basin (USA)	Shale gas	shg	23.1	-51.85	18.28	-197.3	-18.86			71.3575	-200.734	73.9651	-181.87
(143)	Schlegel2011	Illinois basin (USA)	Shale gas	shg	22.9	-50.93	17.85	-193.8	-16.46			69.9653	-198.826	72.4709	-180.308
(143)	Schlegel2011	Illinois basin (USA)	Shale gas	shg	13.2	-54.58	18.46	-193.7	-10.01			74.4177	-205.239	77.2567	-185.547
(143)	Schlegel2011	Illinois basin (USA)	Shale gas	shg	12.9	-55.41	17.32	-208.5	-13.1			74.176	-220.639	76.9964	-197.994
(143)	Schlegel2011	Illinois basin (USA)	Shale gas	shg	12.9	-54.73	17.4	-201.5	-14.13			73.535	-210.79	76.3062	-190.055
(143)	Schlegel2011	Illinois basin (USA)	Shale gas	shg	11.5	-55.12	17.5	-201.8	-14.45			74.046	-210.841	76.8563	-190.097
(143)	Schlegel2011	Illinois basin (USA)	Shale gas	shg	12.9	-54.74	17.18	-199.9	-10.84			73.3293	-212.119	76.0849	-191.132
(143)	Schlegel2011	Illinois basin (USA)	Shale gas	shg	15	-54.16	19.2	-205.3	-11.13			74.6999	-218.598	77.5607	-196.355
(143)	Schlegel2011	Illinois basin (USA)	Shale gas	shg	14.7	-53.09	20.58	-204	-11.89			74.9223	-216.195	77.8004	-194.422
(143)	Schlegel2011	Illinois basin (USA)	Shale gas	shg	14.7	-53.64	19.86	-205.4	-23.01			74.7976	-206.638	77.666	-186.686
(143)	Schlegel2011	Illinois basin (USA)	Shale gas	shg	15.6	-45.03	17.66	-176.9	-20.34			63.5812	-174.128	65.646	-159.811
(144)	Flores2008	Powder River Basin (USA)	Coalbed methane	cbm		-58.45	4.1	-296.8	-137			64.3194	-204.773	66.433	-185.168
(144)	Flores2008	Powder River Basin (USA)	Coalbed methane	cbm		-51.72	7.1	-300.5	-139.4			60.1804	-207.264	62.0281	-187.195
(144)	Flores2008	Powder River Basin (USA)	Coalbed methane	cbm		-65.79	-24.6	-304.9	-147.8			43.1464	-203.766	44.0907	-184.346
(144)	Flores2008	Powder River Basin (USA)	Coalbed methane	cbm		-73.53	-13.7	-309.4	-158.4			62.5789	-197.744	64.5785	-179.42
(144)	Flores2008	Powder River Basin (USA)	Coalbed methane	cbm		-58.04	11.1	-315.9	-150			70.8313	-217.132	73.4001	-195.176
(144)	Flores2008	Powder River Basin (USA)	Coalbed methane	cbm		-55.82	11.6	-299.4	-149			68.9717	-194.475	71.4059	-176.733
(144)	Flores2008	Powder River Basin (USA)	Coalbed methane	cbm		-55.47	10.2	-302.7	-149			67.2162	-199.196	69.5266	-180.611
(144)	Flores2008	Powder River Basin (USA)	Coalbed methane	cbm		-57.01	14.2	-306.2	-145			72.7997	-208.918	75.5151	-188.538
(144)	Flores2008	Powder River Basin (USA)	Coalbed methane	cbm		-62.32	3.6	-306.3	-140			67.9401	-214.893	70.3012	-193.372
(144)	Flores2008	Powder River Basin (USA)	Coalbed methane	cbm		-57.72	14.3	-314.8	-146			73.6515	-220.22	76.4316	-197.658
(144)	Flores2008	Powder River Basin (USA)	Coalbed methane	cbm		-57.08	12.7	-304	-146			71.3939	-204.582	74.0042	-185.012
(144)	Flores2008	Powder River Basin (USA)	Coalbed methane	cbm		-56.22	9.1	-292.2	-142			66.921	-192.443	69.211	-175.058
(144)	Flores2008	Powder River Basin (USA)	Coalbed methane	cbm		-75.96	-3.4	-321.7	-157			75.5941	-217.377	78.5247	-195.374
(144)	Flores2008	Powder River Basin (USA)	Coalbed methane	cbm		-71.21	-1.2	-319	-158			72.6719	-212.218	75.3776	-191.211
(144)	Flores2008	Powder River Basin (USA)	Coalbed methane	cbm		-69.42	-24.6	-311.9	-161			47.0396	-198.277	48.1635	-179.857
(144)	Flores2008	Powder River Basin (USA)	Coalbed methane	cbm		-59.24	-13.7	-294	-146			47.2725	-190.316	48.4077	-173.302
(144)	Flores2008	Powder River Basin (USA)	Coalbed methane	cbm		-57.82	-13.7	-325	-148			45.7642	-232.874	46.8276	-207.746
(144)	Flores2008	Powder River Basin (USA)	Coalbed methane	cbm		-58.93	14.1	-309.7	-150			74.7393	-208.11	77.6032	-187.882
(144)	Flores2008	Powder River Basin (USA)	Coalbed methane	cbm		-57.71	10.6	-310.4	-145			69.9864	-214.99	72.4936	-193.45
(144)	Flores2008	Powder River Basin (USA)	Coalbed methane	cbm		-57.2	11.7	-309.6	-146			70.5332	-212.66	73.0802	-191.569
(144)	Flores2008	Powder River Basin (USA)	Coalbed methane	cbm		-57.29	11.5	-302.6	-144			70.431	-204.911	72.9705	-185.28
(144)	Flores2008	Powder River Basin (USA)	Coalbed methane	cbm		-57.78	10.6	-321.1	-144			70.0607	-231.797	72.5733	-206.893
(144)	Flores2008	Powder River Basin (USA)	Coalbed methane	cbm		-55.15	13.1	-305.4	-149			69.744	-203.076	72.2337	-183.784
(144)	Flores2008	Powder River Basin (USA)	Coalbed methane	cbm		-57.53	11.7	-317.5	-153			70.8833	-215.938	73.4559	-194.215
(144)	Flores2008	Powder River Basin (USA)	Coalbed methane	cbm		-56.68	14.6	-309.3	-147.7			72.8442	-210.233	75.5629	-189.605
(144)	Flores2008	Powder River Basin (USA)	Coalbed methane	cbm		-60.87	10.7	-309.9	-121.3			73.4445	-241.607	76.2088	-214.635
(144)	Flores2008	Powder River Basin (USA)	Coalbed methane	cbm		-58.53	14.8	-311	-148.7			75.0043	-211.523	77.8888	-190.65
(144)	Flores2008	Powder River Basin (USA)	Coalbed methane	cbm		-63.44	14.8	-318.7	-146.8			80.2332	-224.991	83.5398	-201.477
(144)	Flores2008	Powder River Basin (USA)	Coalbed methane	cbm		-55.33	8.5	-318.5	-151.6			65.3837	-219.056	67.5686	-196.723
(144)	Flores2008	Powder River Basin (USA)	Coalbed methane	cbm		-66.39	8.7	-317.6	-138.1			77.3589	-233.523	80.4297	-208.261
(144)	Flores2008	Powder River Basin (USA)	Coalbed methane	cbm		-81.53	10.9	-313.3	-127.6			95.8871	-239.351	100.635	-212.861
(144)	Flores2008	Powder River Basin (USA)	Coalbed methane	cbm		-56.93	11.4	-308.8	-144.8			69.9503	-212.906	72.4549	-191.768
(144)	Flores2008	Powder River Basin (USA)	Coalbed methane	cbm		-58.83	-11.1	-290.2	-136			49.4694	-196.59	50.7135	-178.472
(144)	Flores2008	Powder River Basin (USA)	Coalbed methane	cbm		-61.09	-23.5	-309.7	-144.6			39.2551	-214.443	40.0358	-193.009
(144)	Flores2008	Powder River Basin (USA)	Coalbed methane	cbm		-60.01	9	-307.4	-148.9			70.8458	-206.077	73.4157	-186.23
(144)	Flores2008	Powder River Basin (USA)	Coalbed methane	cbm		-60.71	4.2	-299	-138.2			66.8222	-206.515	69.1054	-186.586
(144)	Flores2008	Powder River Basin (USA)	Coalbed methane	cbm		-57.66	22.4	-290.9	-138.7			81.5419	-194.446	84.9587	-176.71
(144)	Flores2008	Powder River Basin (USA)	Coalbed methane	cbm		-58.68	10	-283.4	-136.4			70.4225	-186.592	72.9614	-170.218
(144)	Flores2008	Powder River Basin (USA)	Coalbed methane	cbm		-57.56	10.4	-286.4	-136.4			69.6293	-190.787	72.1107	-173.692
(144)	Flores2008	Powder River Basin (USA)	Coalbed methane	cbm		-57.8	10.4	-283.5	-134			69.884	-189.507	72.3838	-172.633
(144)	Flores2008	Powder River Basin (USA)	Coalbed methane	cbm		-65.44	8.9	-309.5	-139.3			76.5401	-220.33	79.5455	-197.746
(144)	Flores2008	Powder River Basin (USA)	Coalbed methane	cbm		-57.42	7.1	-318.8	-150.7			66.2094	-220.557	68.4504	-197.928
(144)	Flores2008	Powder River Basin (USA)	Coalbed methane	cbm		-61.49	3.6	-316.4	-140.3			67.0553	-229.211	69.3546	-204.839
(144)	Flores2008	Powder River Basin (USA)	Coalbed methane	cbm		-57.75	13.4	-321.9	-149.1			72.7957	-227	75.5107	-203.079
(144)	Flores2008	Powder River Basin (USA)	Coalbed methane	cbm		-57.61	9.4	-317	-147.1			68.6922	-222.147	71.1064	-199.203
(144)	Flores2008	Powder River Basin (USA)	Coalbed methane	cbm		-55.3	12.3	-312	-147			69.1128	-214.971	71.5571	-193.435
(144)	Flores2008	Powder River Basin (USA)	Coalbed methane	cbm		-53.5	12.3	-301.3	-142.9			67.2093	-204.333	69.5193	-184.809
(144)	Flores2008	Powder River Basin (USA)	Coalbed methane	cbm		-52.74	13.1	-300.9	-149.5			67.1966	-196.031	69.5057	-178.013
(144)	Flores2008	Powder River Basin (USA)	Coalbed methane	cbm		-61.45	12.9	-293.3	-135.7			76.2367	-201.314	79.2179	-182.344
(144)	Flores2008	Powder River Basin (USA)	Coalbed methane	cbm		-61.93	13.8	-303.1	-141.4			77.6364	-208.661	80.7296	-188.33
(144)	Flores2008	Powder River Basin (USA)	Coalbed methane	cbm		-56.51	9.6	-309.2	-145.8			67.7237	-212.315	70.0696	-191.29
(145)	Bates2011	Powder River Basin (USA)	Coalbed methane	cbm	20	-58.1	10.3	-324	-138.9			70.1035	-242.018	72.6192	-214.958
(145)	Bates2011	Powder River Basin (USA)	Coalbed methane	cbm	16.6	-56.8	14.7	-326	-146			73.0699	-236.701	75.8058	-210.773
(145)	Bates2011	Powder River Basin (USA)	Coalbed methane	cbm	22.4	-59.4	10.7	-315	-144.2			71.8805	-222.618	74.5269	-199.579
(145)	Bates2011	Powder River Basin (USA)	Coalbed methane	cbm	25.5	-59.2	8.6	-306	-144.4			69.5879	-209.331	72.0663	-188.873
(145)	Bates2011	Powder River Basin (USA)	Coalbed methane	cbm	21.9	-60.7	7.9	-306	-139.6			70.4893	-214.925	73.0331	-193.398
(145)	Bates2011	Powder River Basin (USA)	Coalbed methane	cbm	20.3	-59.8	5.9	-299	-129.5			67.5453	-216.56	69.8787	-194.716
(145)	Bates2011	Powder River Basin (USA)	Coalbed methane	cbm	17.4	-67.5	-10.4	-335	-155			59.4317	-239.55	61.2332	-213.018
(145)	Bates2011	Powder River Basin (USA)	Coalbed methane	cbm	18.8	-79.5	-21.5	-334	-153.7			61.1038	-239.584	63.0092	-213.045
(145)	Bates2011	Powder River Basin (USA)	Coalbed methane	cbm	22	-63	-14.8	-330	-152.6			50.1614	-234.895	51.4408	-209.346
(145)	Bates2011	Powder River Basin (USA)	Coalbed methane	cbm	17.8	-69.7	-17.6	-339	-149.3			54.4914	-252.306	56.0034	-222.993
(145)	Bates2011	Powder River Basin (USA)	Coalbed methane	cbm	18.6	-61.4	6.4	-322	-139			69.7455	-238.947	72.2352	-212.544
(145)	Bates2011	Powder River Basin (USA)	Coalbed methane	cbm	19.4	-60.6	5.8	-310	-128.1			68.2972	-233.983	70.6834	-208.625
(146)	Baublys2015	Surat Basin (Australia)	Coalbed methane	cbm	41.3	-53.8	10.4	-216	-49			65.6476	-193.105	67.8503	-175.605
(146)	Baublys2015	Surat Basin (Australia)	Coalbed methane	cbm	44.5	-52.8	9	-212	-51			63.2048	-185.911	65.2449	-169.652
(146)	Baublys2015	Surat Basin (Australia)	Coalbed methane	cbm	36.4	-50.4	10.8	-220	-56			62.4565	-190.832	64.4482	-173.729
(146)	Baublys2015	Surat Basin (Australia)	Coalbed methane	cbm	36.1	-53.8	9.6	-215	-53			64.8555	-187.615	67.0049	-171.067
(146)	Baublys2015	Surat Basin (Australia)	Coalbed methane	cbm	31.4	-44.5	11	-217	-43			56.4605	-200.671	58.0848	-181.818
(146)	Baublys2015	Surat Basin (Australia)	Coalbed methane	cbm	44.5	-49.5	6.2	-209	-45			56.948	-188.413	58.6007	-171.728
(146)	Baublys2015	Surat Basin (Australia)	Coalbed methane	cbm	32.3	-49.4	10	-216	-46			60.6122	-196.255	62.4869	-178.197
(22)	Stolper2015	Antrim shale	shale gas	shg	20	-50.3	25.5	-247.6	-81.8	5.6		76.7894	-199.147	79.8147	-180.571
(22)	Stolper2015	Antrim shale	shale gas	shg	16	-53	22.8	-240.4	-76.1	4.8		77.0002	-195.812	80.0422	-177.833
(22)	Stolper2015	Antrim shale	shale gas	shg	23	-50.9	26.9	-240.4	-62.4	5.3		78.7857	-210.531	81.9724	-189.846
(22)	Stolper2015	Antrim shale	shale gas	shg	16	-53.2	24.1	-256.5	-88.1	5.68		78.4816	-204.162	81.6434	-184.669
(22)	Stolper2015	Antrim shale	shale gas	shg	16	-52.2	22.5	-233.4	-46.5	4.65		75.8624	-218.174	78.8141	-196.015
(22)	Stolper2015	Antrim shale	shale gas	shg	16	-51.1	23.9	-247.4	-77.7	5.3		76.0707	-203.337	79.0389	-183.997
(22)	Stolper2015	Antrim shale	shale gas	shg	24	-52.8	23.1	-225.8	-31.9	4.09		77.0822	-223.505	80.1309	-200.289
(22)	Stolper2015	Antrim shale	shale gas	shg	19	-53.2	22.3	-221.6	-23.9	3.87		76.7224	-226.325	79.7423	-202.541
(22)	Stolper2015	Antrim shale	shale gas	shg	16	-51.7	21.7	-211.3	-22.5	4.94		74.5523	-214.612	77.4017	-193.146
(22)	Stolper2015	Antrim shale	shale gas	shg	16	-51.9	24.7	-246.2	-72.8	5.6		77.6952	-207.042	80.7932	-187.015
(23)	Wang2015	NCM	Northern Cascadia Margin	mar		-68.5		-189.48	5	5.74			-215.067		-193.512
(23)	Wang2015	NCM	Northern Cascadia Margin	mar		-67.63		-188.4	5	5.22			-213.735		-192.438
(23)	Wang2015	NCM	Northern Cascadia Margin	mar		-63.14		-193.26	5	6.14			-219.741		-197.274
(23)	Wang2015	NCM	Northern Cascadia Margin	mar		-61.63		-191.14	5	6.17			-217.117		-195.164
(23)	Wang2015	PRB	Coalbed methane	cbm	18	-59.74		-292.75	-136	5.42			-200.189		-181.424
(23)	Wang2015	PRB	Coalbed methane	cbm	18	-62.03		-290.8	-136	4.95			-197.435		-179.167
(23)	Wang2015	PRB	Coalbed methane	cbm	18	-58.58		-293.89	-136	5.19			-201.802		-182.743
(23)	Wang2015	Cromo	Coast Range Ophiolite Microbial Observatory	mar	16	-26.98		-169.56	-33	4.39			-152.243		-141.22
(23)	Wang2015	Cromo	Coast Range Ophiolite Microbial Observatory	mar	16	-26.39		-157.53	-33	5.24			-137.86		-128.78
(23)	Wang2015	Cromo	Coast Range Ophiolite Microbial Observatory	mar	16	-26.55		-157.5	-33	4.97			-137.825		-128.749
(58)	Stolper2014	Haynesville Shale	shale gas	shg	163	-38.9		-144.3	0	2.63			-155.835		-144.3
(58)	Stolper2014	Haynesville Shale	shale gas	shg	190	-35.2		-129.8	1	2.79			-140.032		-130.669
(58)	Stolper2014	Haynesville Shale	shale gas	shg	170	-36		-131.9	2	3.01			-143.446		-133.633
(58)	Stolper2014	Haynesville Shale	shale gas	shg	183	-35.4		-132.7	3	2.74			-145.366		-135.294
(58)	Stolper2014	Haynesville Shale	shale gas	shg	187	-35.4		-130.2	4	2.54			-143.484		-133.665
(58)	Stolper2014	Marcellus Shale	shale gas	shg	60	-35.8		-153.5	5	2.87			-171.633		-157.711
(58)	Stolper2014	Marcellus Shale	shale gas	shg	62	-35.8		-155.6	6	2.54			-175.111		-160.636
(58)	Stolper2014	Marcellus Shale	shale gas	shg	70	-34.2		-156.2	7	2.68			-176.815		-162.066
(58)	Stolper2014	Potiguar Basin	shale gas	shg	106	-37.4		-126.7	8	2.38			-143.444		-133.631
(58)	Stolper2014	Potiguar Basin	shale gas	shg	71	-45.6		-200.3	9	3.03			-232.478		-207.433
(58)	Stolper2014	Potiguar Basin	shale gas	shg	63	-44.3		-190	10	2.83			-220.671		-198.02
(58)	Stolper2014	Potiguar Basin	shale gas	shg	63	-42.2		-155.6	11	3			-180.069		-164.787
(58)	Stolper2014	Potiguar Basin	shale gas	shg	52	-49.6		-200.6	12	3.17			-235.822		-210.079
(58)	Stolper2014	Potiguar Basin	shale gas	shg	73	-44.2		-184.4	13	2.79			-216.747		-194.867
(58)	Stolper2014	Potiguar Basin	shale gas	shg	88	-44.3		-178.4	14	2.62			-210.405		-189.744
(58)	Stolper2014	Potiguar Basin	shale gas	shg	68	-45.4		-169.2	15	2.89			-200.255		-181.478
(58)	Stolper2014	Potiguar Basin	shale gas	shg	66	-41.8		-150.3	16	2.46			-178.745		-163.681
(58)	Stolper2014	Gulf of Mexico	shale gas	shg	42	-60.4		-173.9	17	5.88			-207.897		-187.709
(58)	Stolper2014	Gulf of Mexico	shale gas	shg	48	-58		-173.7	18	5.46			-208.637		-188.31
(58)	Stolper2014	Antrim Shale	shale gas	shg		-50.2		-247.5	19	5.68			-303.176		-261.531
(58)	Stolper2014	Antrim Shale	shale gas	shg		-53.2		-221.6	20	3.87			-270.317		-236.863
(147)	Aravena2003	Elk River Valley	Coalbed methane	cbm		-57.9	-18.9259	-288	-153			40.5366	-173.623	41.3694	-159.386
(147)	Aravena2003	Elk River Valley	Coalbed methane	cbm		-58.7	-7.43163	-333	-151			53.034	-241.269	54.4655	-214.37
(147)	Aravena2003	Elk River Valley	Coalbed methane	cbm		-53.7	25.4657	-316	-160			80.3425	-205.444	83.6582	-185.714
(147)	Aravena2003	Elk River Valley	Coalbed methane	cbm		-52.8	22.7903	-314	-162			76.7795	-200.14	79.804	-181.384
(147)	Aravena2003	Elk River Valley	Coalbed methane	cbm		-56.2	3.07174	-320	-158			60.908	-213.687	62.8012	-192.399
(147)	Aravena2003	Elk River Valley	Coalbed methane	cbm		-55.2	18.9259	-322	-157			75.531	-217.82	78.4567	-195.73
(147)	Aravena2003	Elk River Valley	Coalbed methane	cbm		-53.7	23.9794	-303	-159			78.892	-187.806	82.0875	-171.225
(147)	Aravena2003	Elk River Valley	Coalbed methane	cbm		-53.2	22.4931	-319	-160			76.9112	-209.84	79.9462	-189.286
(147)	Aravena2003	Elk River Valley	Coalbed methane	cbm		-51.8	19.7087	-326	-160			72.7068	-220.172	75.4152	-197.619
(147)	Aravena2003	Elk River Valley	Coalbed methane	cbm		-65.4	-7.82798	-402	-151			59.7779	-350.468	61.6007	-295.642
(147)	Aravena2003	Elk River Valley	Coalbed methane	cbm		-55.5	-20.9076	-336	-152			35.9703	-244.598	36.625	-216.981
(147)	Aravena2003	Elk River Valley	Coalbed methane	cbm		-65.1	-11.197	-415	-152			56.0556	-371.269	57.6564	-310.142
(147)	Aravena2003	Elk River Valley	Coalbed methane	cbm		-62.8	-10.4142	-373	-152			54.3898	-301.934	55.8961	-260.613
(59)	Douglas2017	Hadrian South Field (Gulf of Mexico)	Deep subsurface microbial	mar	42	-60.4		-173.9		5.9
(59)	Douglas2017	Hadrian South Field (Gulf of Mexico)	Deep subsurface microbial	mar	48	-58.05		-173.7		5.5
(59)	Douglas2017	Qaidam Basin (China)	Deep subsurface microbial	mar	19	-69.33		-228.6		5.4
(59)	Douglas2017	Qaidam Basin (China)	Deep subsurface microbial	mar	26	-69.76		-228.6		5.4
(59)	Douglas2017	Qaidam Basin (China)	Deep subsurface microbial	mar	29	-71.72		-224.1		5.4
(59)	Douglas2017	Qaidam Basin (China)	Deep subsurface microbial	mar	29	-71.74		-220.2		5.5
(59)	Douglas2017	Qaidam Basin (China)	Deep subsurface microbial	mar	62	-69.41		-228.2		5.1
(59)	Douglas2017	Qaidam Basin (China)	Deep subsurface microbial	mar	31	-69.43		-231.7		4.4
(59)	Douglas2017	Qaidam Basin (China)	Deep subsurface microbial	mar	31	-69.87		-229.2		4.7
(59)	Douglas2017	Qaidam Basin (China)	Deep subsurface microbial	mar	56	-69.78		-230.5		5
(59)	Douglas2017	Qaidam Basin (China)	Deep subsurface microbial	mar	73	-68.29		-236.6		4.3
(59)	Douglas2017	Milk River Formation (Canada)	Deep subsurface microbial	mar	16	-67.17		-246		4.9
(59)	Douglas2017	Milk River Formation (Canada)	Deep subsurface microbial	mar	16	-68.66		-238.8		4.8
(148)	Riedinger2013	Argentine basin GeoB13863	marine sediments	mar	2	-85.369	-8.966	-213.265	0			80.2281	-239.864	83.5342	-213.265
(148)	Riedinger2013	Argentine basin GeoB13863	marine sediments	mar	2	-84.601	-11.654	-207.964	0			76.6728	-233.148	79.6887	-207.964
(148)	Riedinger2013	Argentine basin GeoB13863	marine sediments	mar	2	-85.753	-7.43	-208.722	0			82.1968	-234.106	85.6694	-208.722
(148)	Riedinger2013	Argentine basin GeoB13863	marine sediments	mar	2	-87.289	-11.654	-216.295	0			79.6135	-243.723	82.8685	-216.295
(148)	Riedinger2013	Argentine basin GeoB13863	marine sediments	mar	2	-87.289	-15.493	-215.537	0			75.7217	-242.756	78.6624	-215.537
(148)	Riedinger2013	Argentine basin GeoB13863	marine sediments	mar	2	-89.208	-17.413	-205.692	0			75.8743	-230.284	78.827	-205.692
(148)	Riedinger2013	Argentine basin GeoB13863	marine sediments	mar	2	-91.128	-16.261	-207.207	0			79.1563	-232.193	82.3735	-207.207
(148)	Riedinger2013	Argentine basin GeoB13863	marine sediments	mar	2	-91.512	-20.868	-213.265	0			74.8848	-239.864	77.76	-213.265
(148)	Riedinger2013	Argentine basin GeoB13863	marine sediments	mar	2	-93.816	-22.788	-210.236	0			75.4612	-236.021	78.3814	-210.236
(148)	Riedinger2013	Argentine basin GeoB13863	marine sediments	mar	2	-96.503	-22.404	-207.964	0			78.8237	-233.148	82.0136	-207.964
(148)	Riedinger2013	Argentine basin GeoB13863	marine sediments	mar	2	-96.503	-24.707	-212.508	0			76.4651	-238.902	79.4646	-212.508
(125)	Ijiri2018	C9004B_1H_8	kai accretionary complex	mar	16.3831	-36.166	29.167	-179.823	-10			65.5859	-188.184	67.7845	-171.538
(125)	Ijiri2018	C9004A_2H_2	kai accretionary complex	mar	16.9442	-31.3087	32.5601	-180.8	-8.35694			63.8505	-191.035	65.9331	-173.896
(125)	Ijiri2018	C9004A_2H_3	kai accretionary complex	mar	17.0208	-35.3509	35.0197	-185.5	-9.31576			70.4114	-195.821	72.9495	-177.841
(125)	Ijiri2018	C9004A_2H_3	kai accretionary complex	mar	17.0875	-33.376	36.0286	-178.8	-6.76602			69.3405	-190.2	71.8011	-173.206
(125)	Ijiri2018	C9004A_2H_7	kai accretionary complex	mar	17.5196	-33.6343	32.3392	-179.5	-9.22452			66.0403	-188.574	68.2698	-171.861
(125)	Ijiri2018	C9004B_2H_2	kai accretionary complex	mar	17.742	-36.714	30.1779	-195.038	-10			67.1365	-206.91	69.4414	-186.907
(125)	Ijiri2018	C9004B_2H_3	kai accretionary complex	mar	17.9003	-35.496	35.3837	-201.626	-7.5			70.9134	-217.65	73.4882	-195.593
(125)	Ijiri2018	C9004B_2H_4	kai accretionary complex	mar	18.0509	-34.353	33.1087	-220.38	-10			67.5294	-238.898	69.8617	-212.505
(125)	Ijiri2018	C9004B_2H_5	kai accretionary complex	mar	18.1541	-25.489	33.1087	-192.446	-10			58.3919	-203.695	60.1304	-184.289
(125)	Ijiri2018	C9004B_2H_6	kai accretionary complex	mar	18.3139	-35.706	29.3756	-160.293	-11.5			65.3115	-163.135	67.4915	-150.524
(125)	Ijiri2018	C9004B_2H_7	kai accretionary complex	mar	18.4738	-34.91	29.0799	-199.932	-11.5			64.199	-211.492	66.3046	-190.624
(125)	Ijiri2018	C9004B_4H_3	kai accretionary complex	mar	22.2017	-36.022	29.6376	-182.975	-11.5			65.8937	-190.519	68.1132	-173.47
(125)	Ijiri2018	C9004B_4H_4	kai accretionary complex	mar	22.3588	-35.392	29.6376	-193.688	-11.5			65.2404	-203.718	67.4156	-184.308
(125)	Ijiri2018	C9004B_4H_5	kai accretionary complex	mar	22.5153	-34.446	29.0563	-162.158	-11.5			63.6955	-165.36	65.7678	-152.411
(125)	Ijiri2018	C9004B_6H_4	kai accretionary complex	mar	28.0156	-36.253	27.8027	-189.112	-11.5			64.3497	-198.059	66.4652	-179.679
(125)	Ijiri2018	C9004B_6H_5	kai accretionary complex	mar	28.0768	-33.864	27.8027	-201.974	-11.5			61.8739	-214.047	63.8282	-192.69
(125)	Ijiri2018	C9004B_6H_6	kai accretionary complex	mar	28.1774	-34.41	27.2476	-208.243	-11.5			61.8989	-221.934	63.8548	-199.032
(125)	Ijiri2018	C9004B_8H_3	kai accretionary complex	mar	29.3795	-35.49	27.2476	-159.052	-11.5			63.018	-161.659	65.046	-149.269
(125)	Ijiri2018	C9004B_8H_4	kai accretionary complex	mar	29.4972	-34.125	26.0608	-172.118	-11.5			60.4478	-177.318	62.3122	-162.487
(125)	Ijiri2018	C9004B_8H_4	kai accretionary complex	mar	29.5983	-35.859	26.0608	-196.507	-11.5			62.2447	-207.22	64.2227	-187.159
(125)	Ijiri2018	C9004B_8H_6	kai accretionary complex	mar	29.7491	-32.717	26.7447	-178.25	-11.5			59.6574	-184.752	61.4729	-168.689
(125)	Ijiri2018	C9004B_8H_7	kai accretionary complex	mar	29.8891	-35.925	27.4862	-172.156	-11.5			63.7014	-177.364	65.7741	-162.526
(125)	Ijiri2018	C9004C-1P-CC	kai accretionary complex	mar	16.9442	-37.47	32.5601	-178.12	-8.35694	5.62		70.2313	-187.769	72.7563	-171.194
(125)	Ijiri2018	C9004B-5P-2	kai accretionary complex	mar	22.5944	-37.54	28.4987	-178.05	-11.911	5.56		66.3629	-184.093	68.6144	-168.142
(129)	Claypool2006	Deep marine sediments - gas voids		mar	7.416	-68.3	7.3	-201	-10			78.0179	-214.344	81.142	-192.929
(129)	Claypool2006	Deep marine sediments - gas voids		mar	5.299	-77.1	-7.7	-193.5	-10			72.5046	-205.001	75.1977	-185.354
(129)	Claypool2006	Deep marine sediments - gas voids		mar	5.879	-69.2	1.4	-190.5	-10			73.1099	-201.288	75.8487	-182.323
(129)	Claypool2006	Deep marine sediments - gas voids		mar	6.4416	-68.6	0.7	-184.2	-10			71.7662	-193.536	74.4041	-175.96
(129)	Claypool2006	Deep marine sediments - gas voids		mar	8.5006	-69.1	1.4	-200.9	-10			73.0024	-214.219	75.7332	-192.828
(129)	Claypool2006	Deep marine sediments - gas voids		mar	9.1618	-67.4	-0.9	-201.9	-10			68.8785	-215.471	71.306	-193.838
(129)	Claypool2006	Deep marine sediments - gas voids		mar	10.2928	-66.9	-0.8	-201	-10			68.4426	-214.344	70.8391	-192.929
(129)	Claypool2006	Deep marine sediments - gas voids		mar	10.9018	-66.5	-1.1	-202.3	-10			67.7137	-215.972	70.0589	-194.242
(129)	Claypool2006	Deep marine sediments - gas voids		mar	11.5282	-65.4	3.5	-198.4	-10			71.1305	-211.095	73.7214	-190.303
(129)	Claypool2006	Deep marine sediments - gas voids		mar	13.2624	-64.6	0.3	-192.9	-10			67.081	-204.257	69.3821	-184.747
(129)	Claypool2006	Deep marine sediments - gas voids		mar	17.2934	-65.1	1.7	-189.2	-10			69.0143	-199.684	71.4515	-181.01
(129)	Claypool2006	Deep marine sediments - gas voids		mar	20.3558	-63.7	2.7	-192.6	-10			68.5157	-203.886	70.9174	-184.444
(129)	Claypool2006	Deep marine sediments - gas voids		mar	22.4438	-62.3	0.6	-190.9	-10			64.925	-201.782	67.079	-182.727
(129)	Claypool2006	Deep marine sediments - gas voids		mar	23.163	-63.7	0.4	-189.7	-10			66.2193	-200.3	68.461	-181.515
(129)	Claypool2006	Deep marine sediments - gas voids		mar	5.589	-73.6	-5	-207.5	-10			71.4366	-222.512	74.0501	-199.495
(129)	Claypool2006	Deep marine sediments - gas voids		mar	7.706	-68.8	4.3	-204.1	-10			75.572	-218.231	78.5009	-196.061
(129)	Claypool2006	Deep marine sediments - gas voids		mar	15.4606	-63.2	-3.1	-195.5	-10			62.1807	-207.484	64.1546	-187.374
(129)	Claypool2006	Deep marine sediments - gas voids		mar	5.4092	-75.3	-5	-190.3	-10			73.2734	-201.041	76.0247	-182.121
(129)	Claypool2006	Deep marine sediments - gas voids		mar	7.1724	-69.3	5.7	-191	-10			77.5021	-201.906	80.5845	-182.828
(129)	Claypool2006	Deep marine sediments - gas voids		mar	7.59	-70	3.5	-194.1	-10			76.0646	-205.745	79.0323	-185.96
(129)	Claypool2006	Deep marine sediments - gas voids		mar	8.5992	-68.3	1	-195.8	-10			71.7439	-207.857	74.3802	-187.677
(129)	Claypool2006	Deep marine sediments - gas voids		mar	10.3276	-67.4	2.5	-199.1	-10			72.2758	-211.969	74.9517	-191.01
(129)	Claypool2006	Deep marine sediments - gas voids		mar	11.853	-65.4	1.2	-195.3	-10			68.8359	-207.235	71.2604	-187.172
(129)	Claypool2006	Deep marine sediments - gas voids		mar	12.23	-65.3	3.5	-188.7	-10			71.0235	-199.067	73.6065	-180.505
(129)	Claypool2006	Deep marine sediments - gas voids		mar	15.4316	-64.9	2.8	-190.8	-10			69.8979	-201.659	72.3987	-182.626
(129)	Claypool2006	Deep marine sediments - gas voids		mar	7.474	-68.3	7.6	-196	-10			78.3157	-208.106	81.464	-187.879
(129)	Claypool2006	Deep marine sediments - gas voids		mar	11.128	-66.7	2.9	-185.4	-10			71.9244	-195.008	74.5741	-177.172
(129)	Claypool2006	Deep marine sediments - gas voids		mar	12.1778	-64.4	2.1	-193.7	-10			68.665	-205.249	71.0774	-185.556
(129)	Claypool2006	Deep marine sediments - gas voids		mar	10.4668	-67.5	2.8	-195.6	-10			72.6822	-207.608	75.3887	-187.475
(129)	Claypool2006	Deep marine sediments - gas voids		mar	14.5268	-61.9	3.7	-194.4	-10			67.5919	-206.118	69.9286	-186.263
(129)	Claypool2006	Deep marine sediments - gas voids		mar	5.676	-71	1.5	-191.4	-10			75.1454	-202.401	78.0409	-183.232
(129)	Claypool2006	Deep marine sediments - gas voids		mar	7.184	-68.1	2.6	-198.6	-10			73.1264	-211.345	75.8665	-190.505
(129)	Claypool2006	Deep marine sediments - gas voids		mar	8.4542	-68.4	0.5	-199.5	-10			71.3516	-212.468	73.9588	-191.414
(129)	Claypool2006	Deep marine sediments - gas voids		mar	9.4228	-67.1	2.7	-195.8	-10			72.1536	-207.857	74.8205	-187.677
(129)	Claypool2006	Deep marine sediments - gas voids		mar	11.2672	-67.1	3.6	-199	-10			73.0508	-211.844	75.7852	-190.909
(129)	Claypool2006	Deep marine sediments - gas voids		mar	18.088	-64.6	0.2	-191.6	-10			66.981	-202.648	69.2752	-183.434
(129)	Claypool2006	Deep marine sediments - gas voids		mar	20.843	-60	2.6	-193.9	-10			64.472	-205.497	66.5957	-185.758
(149)	Giunta2021	Marmara sea	DV1-Central High	mar		-43.3		-207.4		4.59	12
(149)	Giunta2021	Marmara sea	DV2-Western High	mar		-44.6		-220.9		5	8.47
(149)	Giunta2021	Marmara sea	DV2-Western High	mar		-43.8		-226.1		4.63	8.58
(149)	Giunta2021	Marmara sea	DV3-Western flanck Tekirdag	mar		-52		-212.3		6.06	7.08
(149)	Giunta2021	Marmara sea	DV3-Western flanck Tekirdag	mar		-41.2		-169.7		3.4	9.16
(149)	Giunta2021	Marmara sea	DV3-Western flanck Tekirdag	mar		-54.6		-214		4.41	8.21
(149)	Giunta2021	Marmara sea	DV3-Western flanck Tekirdag	mar		-51.9		-210.7		3.99	5.77
(149)	Giunta2021	Marmara sea	DV3-Western flanck Tekirdag	mar		-58		-214.2		6.3	11.25
(149)	Giunta2021	Marmara sea	DV4-Southeastern flanck Tekirdag	mar		-63.8		-208.1		4.29	11.61
(149)	Giunta2021	Marmara sea	DV4-Southeastern flanck Tekirdag	mar		-65.8		-235.6		5.13	12.27
(149)	Giunta2021	Marmara sea	DV4-Southeastern flanck Tekirdag	mar		-65.8		-240.8		4.34	12.27
(149)	Giunta2021	Marmara sea	DV5-Cinarcik Basin	mar		-63.3		-252.2		3.89	7.29
(149)	Giunta2021	Marmara sea	DV5-Cinarcik Basin	mar		-62.9		-248.5		3.5	8.61
(149)	Giunta2021	Marmara sea	DV5-Cinarcik Basin	mar		-63.7		-249.2		5.7	8.89
(150)	Giunta2019	Michigan Basin	North Charlton A1-18	shg		-55.1	-30.9	-270	-89.3	5.58	13.83	25.2887	-221.169	25.6112	-198.419
(150)	Giunta2019	Michigan Basin	Meunier D2-5	shg		-53.8	-14.3	-242	-61.7	5.22	12.59	40.8981	-213.386	41.7459	-192.156
(150)	Giunta2019	Michigan Basin	Terra Energy C3-8	shg		-54.1	-15.1	-255	-76.8	4.73	11.67	40.4033	-214.462	41.2306	-193.024
(150)	Giunta2019	Michigan Basin	NWBU Berea	shg		-54.5		-330	-24.6	3.9	-13.8		-375.57		-313.102
(150)	Giunta2019	Michigan Basin	Dundee Gepford	shg		-53.6	-31	-325	-34.2	5.05	-11.09	23.5993	-358.244	23.88	-301.098
(150)	Giunta2019	Michigan Basin	State Chester	shg		-55.7		-308	-79.8	1.53	-23.13		-285.005		-247.99
(150)	Giunta2019	Michigan Basin	Gelow 2–13	shg		-55.1	-29.8	-258	-40.2	1.49	-17.34	26.4231	-257.376	26.7753	-226.922
(150)	Giunta2019	Michigan Basin	Wesanen 2–19	shg		-54	-30.9	-276	-40.2	1.87	-17.11	24.1252	-281.934	24.4186	-245.676
(151)	Vinson2019	Powder River Basin (USA)	Coalbed methane	cbm	17.4	-73.9	-14.5	-320	-154.4			62.1669	-217.954	64.1399	-195.837
(151)	Vinson2019	Powder River Basin (USA)	Coalbed methane	cbm	16.1	-62.3	-8.7	-311	-164.2			55.5871	-193.148	57.1611	-175.64
(151)	Vinson2019	Powder River Basin (USA)	Coalbed methane	cbm	18.8	-78.2	-24.7	-327	-163.6			56.4168	-217.362	58.0386	-195.361
(151)	Vinson2019	Powder River Basin (USA)	Coalbed methane	cbm	21.3	-64	-13.3	-310	-161			52.7506	-195.519	54.1667	-177.592
(151)	Vinson2019	Powder River Basin (USA)	Coalbed methane	cbm	17.6	-63.6	-5.5	-307	-152.6			60.1974	-201.143	62.0461	-182.204
(151)	Vinson2019	Powder River Basin (USA)	Coalbed methane	cbm	18	-62.4	6.4	-318	-144.5			70.8115	-226.656	73.3788	-202.805
(151)	Vinson2019	Powder River Basin (USA)	Coalbed methane	cbm	21.8	-57.9	0.9	-307	-144.4			60.5434	-210.773	62.4138	-190.042
(151)	Vinson2019	Powder River Basin (USA)	Coalbed methane	cbm	22.6	-59.3	-0.8	-294	-140.4			60.3307	-196.852	62.1877	-178.688
(151)	Vinson2019	Powder River Basin (USA)	Coalbed methane	cbm	27.5	-56.2	0.3	-289	-132.9			58.141	-198.482	59.8644	-180.025
(151)	Vinson2019	Powder River Basin (USA)	Coalbed methane	cbm	22.9	-62.6	4.7	-293	-128.6			69.3342	-209.07	71.7943	-188.662
(152)	Schweitzer2019	Powder River Basin (USA)	Coalbed methane	cbm	13.5	-69.4	2.2	-293	-131.5			74.1233	-205.737	76.9396	-185.953
(152)	Schweitzer2019	Powder River Basin (USA)	Coalbed methane	cbm	13	-69.1	2	-304.3	-136.3			73.6014	-216.307	76.3777	-194.512
(152)	Schweitzer2019	Powder River Basin (USA)	Coalbed methane	cbm	14.6	-85.8	-19.3	-328.2	-163.1			70.2172	-219.744	72.7412	-197.276
(153)	Martini1998	Upper Devonian Antrim Shale, Michigan Basin	Coalbed methane	cbm	12	-50.8	19.2	-238	-69			71.1538	-200.313	73.7463	-181.525
(153)	Martini1998	Upper Devonian Antrim Shale, Michigan Basin	Coalbed methane	cbm		-45.7	19.8	-236	-67			66.3837	-199.837	68.6367	-181.136
(153)	Martini1998	Upper Devonian Antrim Shale, Michigan Basin	Coalbed methane	cbm	15	-50.8	18.4	-239	-64			70.3685	-206.982	72.9035	-186.966
(153)	Martini1998	Upper Devonian Antrim Shale, Michigan Basin	Coalbed methane	cbm		-50.6	20	-221	-51			71.7277	-197.398	74.3628	-179.136
(153)	Martini1998	Upper Devonian Antrim Shale, Michigan Basin	Coalbed methane	cbm	16.4	-49.4	18.5	-217	-48			68.9929	-195.432	71.4286	-177.521
(153)	Martini1998	Upper Devonian Antrim Shale, Michigan Basin	Coalbed methane	cbm		-49.9	18.3	-207	-34			69.3226	-197.341	71.7819	-179.089
(153)	Martini1998	Upper Devonian Antrim Shale, Michigan Basin	Coalbed methane	cbm		-49.2	17.2	-210	-40			67.5053	-194.9	69.8359	-177.083
(153)	Martini1998	Upper Devonian Antrim Shale, Michigan Basin	Coalbed methane	cbm	22.3	-50.8	19.1	-220	-63			71.0556	-183.389	73.641	-167.556
(153)	Martini1998	Upper Devonian Antrim Shale, Michigan Basin	Coalbed methane	cbm		-49.9	20	-217	-44			70.9907	-199.625	73.5712	-180.962
(153)	Martini1998	Upper Devonian Antrim Shale, Michigan Basin	Coalbed methane	cbm	18.3	-52.1	18.2	-246	-64			71.5426	-216.223	74.1639	-194.444
(153)	Martini1998	Upper Devonian Antrim Shale, Michigan Basin	Coalbed methane	cbm	23	-50.2	18.6	-209	-35			69.933	-198.83	72.4363	-180.311
(153)	Martini1998	Upper Devonian Antrim Shale, Michigan Basin	Coalbed methane	cbm	11.6	-49.5	23.2	-255	-82			73.7021	-208.813	76.4861	-188.453
(153)	Martini1998	Upper Devonian Antrim Shale, Michigan Basin	Coalbed methane	cbm	16	-48.4	17.26	-227	-39			66.7232	-217.695	68.9996	-195.63
(153)	Martini1998	Upper Devonian Antrim Shale, Michigan Basin	Coalbed methane	cbm	10.4	-49.1	15.76	-225	-36			65.9835	-218.228	68.2091	-196.058
(153)	Martini1998	Upper Devonian Antrim Shale, Michigan Basin	Coalbed methane	cbm	24.5	-50.9	19.5	-232	-73			71.5534	-188.164	74.1755	-171.521
(153)	Martini1998	Upper Devonian Antrim Shale, Michigan Basin	Coalbed methane	cbm		-50.8	17.6	-260	-89			69.5827	-207.893	72.0607	-187.706
(153)	Martini1998	Upper Devonian Antrim Shale, Michigan Basin	Coalbed methane	cbm		-50.1	22.3	-237	-69			73.4536	-199.001	76.2185	-180.451
(153)	Martini1998	Upper Devonian Antrim Shale, Michigan Basin	Coalbed methane	cbm	9.4	-52.8	13.1	-234	-91			67.26	-171.163	69.5735	-157.316
(153)	Martini1998	Upper Devonian Antrim Shale, Michigan Basin	Coalbed methane	cbm	18.1	-49.1	20.9	-227	-68			71.031	-187.054	73.6145	-170.601
(154)	Martini2003	Devonian shale gas play, Michigan basin	Coalbed methane	cbm		-53.7	19.6	-233.2	-54.2			74.606	-209.805	77.4596	-189.258
(154)	Martini2003	Devonian shale gas play, Michigan basin	Coalbed methane	cbm		-51.2	19.8	-246.1	-72.3			72.1638	-207.449	74.8314	-187.345
(154)	Martini2003	Devonian shale gas play, Michigan basin	Coalbed methane	cbm	13.8	-49.9	17.5	-239.9	-65.2			68.5367	-206.883	70.9399	-186.885
(154)	Martini2003	Devonian shale gas play, Michigan basin	Coalbed methane	cbm	16.2	-49	21.7	-254.3	-101.7			71.7091	-186.181	74.3428	-169.876
(154)	Martini2003	Devonian shale gas play, Michigan basin	Coalbed methane	cbm	16.1	-49.7	22.8	-256.1	-84.4			73.5215	-207.673	76.2917	-187.527
(154)	Martini2003	Devonian shale gas play, Michigan basin	Coalbed methane	cbm	13.7	-50.3	22.4	-259.5	-84.2			73.7619	-212.472	76.5505	-191.417
(154)	Martini2003	Devonian shale gas play, Michigan basin	Coalbed methane	cbm	18.2	-50.1	22.5	-257.9	-76.7			73.6492	-218.47	76.4291	-196.253
(154)	Martini2003	Devonian shale gas play, Michigan basin	Coalbed methane	cbm		-54.1	-2.67	-277.7	-31.3			52.9449	-293.514	54.3715	-254.362
(154)	Martini2003	Devonian shale gas play, Michigan basin	Coalbed methane	cbm	11.3	-54.9	5.3	-238.6	-37.4			61.7505	-234.479	63.697	-209.017
(154)	Martini2003	Devonian shale gas play, Michigan basin	Coalbed methane	cbm	18	-55.3	19.1	-235.7	-100			75.8077	-163.434	78.7552	-150.778
(155)	Jenden1986	Middle America Trench and Scripps Submarine Canyon	marine	mar	4.4	-71.3	4.7	-196	0			78.6585	-218.156	81.8348	-196
(155)	Jenden1986	Middle America Trench and Scripps Submarine Canyon	marine	mar	5.35	-67.7	3.4	-194	0			73.4949	-215.672	76.263	-194
(155)	Jenden1986	Middle America Trench and Scripps Submarine Canyon	marine	mar	6.4	-66.2	6.3	-192	0			74.7732	-213.193	77.6398	-192
(155)	Jenden1986	Middle America Trench and Scripps Submarine Canyon	marine	mar	7.25	-65.8	5.6	-196	0			73.6491	-218.156	76.429	-196
(155)	Jenden1986	Middle America Trench and Scripps Submarine Canyon	marine	mar	8.7	-63.8	9.8	-194	0			75.6784	-215.672	78.6157	-194
(155)	Jenden1986	Middle America Trench and Scripps Submarine Canyon	marine	mar	9.75	-62.7	11.4	-193	0			76.0874	-214.432	79.0569	-193
(155)	Jenden1986	Middle America Trench and Scripps Submarine Canyon	marine	mar	10.15	-61.6	12.1	-198	0			75.6064	-220.647	78.5379	-198
(155)	Jenden1986	Middle America Trench and Scripps Submarine Canyon	marine	mar	11	-57.8	13.5	-191	0			72.9474	-211.956	75.674	-191
(155)	Jenden1986	Middle America Trench and Scripps Submarine Canyon	marine	mar	13.15	-51.7	15.7	-180	0			68.6624	-198.451	71.0746	-180
(155)	Jenden1986	Middle America Trench and Scripps Submarine Canyon	marine	mar	13.4	-50.4	15.9	-177	0			67.4894	-194.799	69.8189	-177
(155)	Jenden1986	Middle America Trench and Scripps Submarine Canyon	marine	mar	14.6	-49.1	16.2	-171	0			66.4166	-187.535	68.6718	-171
(155)	Jenden1986	Middle America Trench and Scripps Submarine Canyon	marine	mar	15.95	-47.3	15.4	-171	0			63.7378	-187.535	65.813	-171
(155)	Jenden1986	Middle America Trench and Scripps Submarine Canyon	marine	mar	17.05	-46.7	14.8	-166	0			62.5172	-181.522	64.5127	-166
(155)	Jenden1986	Middle America Trench and Scripps Submarine Canyon	marine	mar	18.5	-46.6	15.4	-164	0			63.0034	-179.127	65.0304	-164
(155)	Jenden1986	Middle America Trench and Scripps Submarine Canyon	marine	mar	18.95	-46.2	16.3	-162	0			63.4699	-176.737	65.5274	-162
(155)	Jenden1986	Middle America Trench and Scripps Submarine Canyon	marine	mar	19.95	-44.7	18.6	-161	0			64.159	-175.545	66.2619	-161
(155)	Jenden1986	Middle America Trench and Scripps Submarine Canyon	marine	mar	20.9	-45.3	21.2	-164	0			67.3365	-179.127	69.6554	-164
(155)	Jenden1986	Middle America Trench and Scripps Submarine Canyon	marine	mar	21.7	-44.5	23.3	-161	0			68.5532	-175.545	70.9576	-161
(155)	Jenden1986	Middle America Trench and Scripps Submarine Canyon	marine	mar	22.9	-41.4	26.7	-145	0			68.6312	-156.654	71.0411	-145
(155)	Jenden1986	Middle America Trench and Scripps Submarine Canyon	marine	mar	3.55	-84	-26.5	-208	0			60.8815	-233.194	62.7729	-208
(155)	Jenden1986	Middle America Trench and Scripps Submarine Canyon	marine	mar	6.05	-72.1	-2	-193	0			72.8293	-214.432	75.5469	-193
(155)	Jenden1986	Middle America Trench and Scripps Submarine Canyon	marine	mar	6.45	-71	0.3	-191	0			73.9465	-211.956	76.7492	-191
(155)	Jenden1986	Middle America Trench and Scripps Submarine Canyon	marine	mar	7.4	-70.8	-0.4	-193	0			73.0312	-214.432	75.7641	-193
(155)	Jenden1986	Middle America Trench and Scripps Submarine Canyon	marine	mar	9.5	-69.1	-0.2	-193	0			71.4034	-214.432	74.0144	-193
(155)	Jenden1986	Middle America Trench and Scripps Submarine Canyon	marine	mar	10.55	-68.8	0.3	-191	0			71.5812	-211.956	74.2053	-191
(155)	Jenden1986	Middle America Trench and Scripps Submarine Canyon	marine	mar	11.2	-67.8	-0.2	-190	0			70.0079	-210.721	72.5166	-190
(155)	Jenden1986	Middle America Trench and Scripps Submarine Canyon	marine	mar	12.15	-65.6	1.2	-191	0			69.0499	-211.956	71.4897	-191
(155)	Jenden1986	Middle America Trench and Scripps Submarine Canyon	marine	mar	13.25	-62.5	4	-191	0			68.5305	-211.956	70.9333	-191
(155)	Jenden1986	Middle America Trench and Scripps Submarine Canyon	marine	mar	14.2	-59	5.3	-185	0			66.0981	-204.567	68.3316	-185
(155)	Jenden1986	Middle America Trench and Scripps Submarine Canyon	marine	mar	16.7	-43.3	15.5	-185	0			59.6465	-204.567	61.4613	-185
(155)	Jenden1986	Middle America Trench and Scripps Submarine Canyon	marine	mar	17.2	-43.2	15.2	-188	0			59.2465	-208.255	61.0368	-188
(155)	Jenden1986	Middle America Trench and Scripps Submarine Canyon	marine	mar	18.1	-43	24.4	-196	0			68.059	-218.156	70.4284	-196
(155)	Jenden1986	Middle America Trench and Scripps Submarine Canyon	marine	mar	18.9	-42.5	21.8	-187	0			64.9953	-207.024	67.154	-187
(155)	Jenden1986	Middle America Trench and Scripps Submarine Canyon	marine	mar	19.45	-42.3	19.9	-188	0			62.9253	-208.255	64.9473	-188
(155)	Jenden1986	Middle America Trench and Scripps Submarine Canyon	marine	mar	19.8	-42	18.5	-185	0			61.2385	-204.567	63.1524	-185
(156)	Berner1992	ODP sites 767 and 768, Celebes and Sulu Seas	marine	mar	66.1769	-72	-12.9	-184	0			61.7396	-203.341	63.6853	-184
(156)	Berner1992	ODP sites 767 and 768, Celebes and Sulu Seas	marine	mar	67.6433	-72.4	-16.4	-183	0			58.6187	-202.116	60.3708	-183
(156)	Berner1992	ODP sites 767 and 768, Celebes and Sulu Seas	marine	mar	68.9251	-72.3	-12.2	-183	0			62.7718	-202.116	64.7839	-183
(156)	Berner1992	ODP sites 767 and 768, Celebes and Sulu Seas	marine	mar	69.8572	-70.2	-16.4	-181	0			56.2498	-199.671	57.8619	-181
(156)	Berner1992	ODP sites 767 and 768, Celebes and Sulu Seas	marine	mar	71.2859	-71.2	-10.2	-185	0			63.6095	-204.567	65.6761	-185
(156)	Berner1992	ODP sites 767 and 768, Celebes and Sulu Seas	marine	mar	72.283	-72	-11.1	-183	0			63.5615	-202.116	65.625	-183
(156)	Berner1992	ODP sites 767 and 768, Celebes and Sulu Seas	marine	mar	73.9327	-72.4	-14	-187	0			61.0557	-207.024	62.9582	-187
(156)	Berner1992	ODP sites 767 and 768, Celebes and Sulu Seas	marine	mar	76.1323	-72.5	-11.4	-185	0			63.797	-204.567	65.876	-185
(156)	Berner1992	ODP sites 767 and 768, Celebes and Sulu Seas	marine	mar	77.4804	-72.3	-10.8	-184	0			64.1881	-203.341	66.293	-184
(156)	Berner1992	ODP sites 767 and 768, Celebes and Sulu Seas	marine	mar	78.6725	-72.5	-17.9	-187	0			57.2003	-207.024	58.8679	-187
(156)	Berner1992	ODP sites 767 and 768, Celebes and Sulu Seas	marine	mar	78.718	-72.5	-18.3	-185	0			56.793	-204.567	58.4367	-185
(156)	Berner1992	ODP sites 767 and 768, Celebes and Sulu Seas	marine	mar	89.1466	-73.1	-15	-190	0			60.796	-210.721	62.6821	-190
(156)	Berner1992	ODP sites 767 and 768, Celebes and Sulu Seas	marine	mar	90.6598	-70.3	-12.1	-184	0			60.7195	-203.341	62.6008	-184
(156)	Berner1992	ODP sites 767 and 768, Celebes and Sulu Seas	marine	mar	102.677	-74.3	-22	-188	0			54.9595	-208.255	56.4978	-188
(156)	Berner1992	ODP sites 767 and 768, Celebes and Sulu Seas	marine	mar	103.73	-73.6	-22.9	-178	0			53.2829	-196.015	54.728	-178
(156)	Berner1992	ODP sites 767 and 768, Celebes and Sulu Seas	marine	mar	106.936	-73.1	-30.9	-162	0			44.5221	-176.737	45.5281	-162
(156)	Berner1992	ODP sites 767 and 768, Celebes and Sulu Seas	marine	mar	107.734	-73.4	-25.6	-167	0			50.2999	-182.722	51.5864	-167
(156)	Berner1992	ODP sites 767 and 768, Celebes and Sulu Seas	marine	mar	133.997	-77.5	-17.7	-176	0			62.8094	-193.585	64.8238	-176
(156)	Berner1992	ODP sites 767 and 768, Celebes and Sulu Seas	marine	mar	136.652	-78	-24.9	-176	0			55.9948	-193.585	57.5922	-176
(72)	Pohlman2009	northern Cascadia margin gas hydrate system	marine	mar	3.99232	-84	-12.5	-153	0			75.1601	-166.055	78.0568	-153
(72)	Pohlman2009	northern Cascadia margin gas hydrate system	marine	mar	4.3912	-81.5	-7.6	-173	0			77.3843	-189.951	80.4573	-173
(72)	Pohlman2009	northern Cascadia margin gas hydrate system	marine	mar	5.38048	-78	-3.4	-186	0			77.8043	-205.795	80.9111	-186
(72)	Pohlman2009	northern Cascadia margin gas hydrate system	marine	mar	5.87368	-76.6	-11.8	-183	0			67.8226	-202.116	70.1754	-183
(72)	Pohlman2009	northern Cascadia margin gas hydrate system	marine	mar	7.26544	-72.7	-13.7	-175	0			61.6834	-192.372	63.6256	-175
(72)	Pohlman2009	northern Cascadia margin gas hydrate system	marine	mar	8.72992	-71.2	1.1	-171	0			74.9612	-187.535	77.8424	-171
(72)	Pohlman2009	northern Cascadia margin gas hydrate system	marine	mar	9.73504	-72.1	-1.4	-176	0			73.4303	-193.585	76.1936	-176
(72)	Pohlman2009	northern Cascadia margin gas hydrate system	marine	mar	11.2305	-71.7	-11.9	-179	0			62.429	-197.232	64.4188	-179
(72)	Pohlman2009	northern Cascadia margin gas hydrate system	marine	mar	12.8044	-70.8	-2.8	-178	0			70.6274	-196.015	73.1812	-178
(72)	Pohlman2009	northern Cascadia margin gas hydrate system	marine	mar	14.883	-70.2	-13.4	-178	0			59.2952	-196.015	61.0884	-178
(72)	Pohlman2009	northern Cascadia margin gas hydrate system	marine	mar	16.2928	-69.9	-3.6	-178	0			68.8567	-196.015	71.2827	-178
(72)	Pohlman2009	northern Cascadia margin gas hydrate system	marine	mar	17.0682	-69	-4.4	-173	0			67.0863	-189.951	69.3878	-173
(72)	Pohlman2009	northern Cascadia margin gas hydrate system	marine	mar	18.4809	-68.7	-5.3	-174	0			65.8597	-191.161	68.0769	-174
(72)	Pohlman2009	northern Cascadia margin gas hydrate system	marine	mar	19.9072	-68.7	-5.8	-175	0			65.3569	-192.372	67.54	-175
(72)	Pohlman2009	northern Cascadia margin gas hydrate system	marine	mar	21.1773	-68	-13.6	-145	0			56.7291	-156.654	58.3691	-145
(72)	Pohlman2009	northern Cascadia margin gas hydrate system	marine	mar	22.6778	-67.7	-9.8	-174	0			60.2523	-191.161	62.1045	-174
(72)	Pohlman2009	northern Cascadia margin gas hydrate system	marine	mar	23.9831	-66.6	-7.2	-157	0			61.6954	-170.788	63.6383	-157
(72)	Pohlman2009	northern Cascadia margin gas hydrate system	marine	mar	24.7845	-67.5	-13.4	-172	0			56.3955	-188.742	58.0161	-172
(72)	Pohlman2009	northern Cascadia margin gas hydrate system	marine	mar	4.23856	-80.5	-10	-176	0			73.8749	-193.585	76.6721	-176
(72)	Pohlman2009	northern Cascadia margin gas hydrate system	marine	mar	5.3092	-76.8	-8	-169	0			71.8772	-185.125	74.5234	-169
(72)	Pohlman2009	northern Cascadia margin gas hydrate system	marine	mar	6.5548	-74.9	-22.5	-177	0			55.0965	-194.799	56.6425	-177
(72)	Pohlman2009	northern Cascadia margin gas hydrate system	marine	mar	7.13584	-73.9	-8.4	-178	0			68.3376	-196.015	70.7267	-178
(72)	Pohlman2009	northern Cascadia margin gas hydrate system	marine	mar	10.1382	-71	-9	-173	0			64.6058	-189.951	66.7384	-173
(72)	Pohlman2009	northern Cascadia margin gas hydrate system	marine	mar	12.2046	-70.9	-14.9	-177	0			58.5268	-194.799	60.2734	-177
(72)	Pohlman2009	northern Cascadia margin gas hydrate system	marine	mar	16.0905	-69.3	-7	-172	0			64.7937	-188.742	66.9389	-172
(72)	Pohlman2009	northern Cascadia margin gas hydrate system	marine	mar	17.6406	-69.2	-12.2	-170	0			59.4358	-186.33	61.2376	-170
(72)	Pohlman2009	northern Cascadia margin gas hydrate system	marine	mar	18.7941	-68.8	-8.5	-163	0			62.7449	-177.931	64.7552	-163
(72)	Pohlman2009	northern Cascadia margin gas hydrate system	marine	mar	19.653	-68.7	-11.6	-163	0			59.506	-177.931	61.3121	-163
(72)	Pohlman2009	northern Cascadia margin gas hydrate system	marine	mar	20.9462	-69	-10.5	-172	0			60.9405	-188.742	62.8357	-172
(72)	Pohlman2009	northern Cascadia margin gas hydrate system	marine	mar	21.5056	-69.1	-6.8	-159	0			64.7802	-173.164	66.9245	-159
(72)	Pohlman2009	northern Cascadia margin gas hydrate system	marine	mar	5.17312	-79.4	-10.3	-174	0			72.3762	-191.161	75.0597	-174
(72)	Pohlman2009	northern Cascadia margin gas hydrate system	marine	mar	5.9248	-71.4	-4.3	-176	0			69.7679	-193.585	72.2593	-176
(72)	Pohlman2009	northern Cascadia margin gas hydrate system	marine	mar	6.76144	-66.2	2	-178	0			70.491	-196.015	73.0349	-178
(72)	Pohlman2009	northern Cascadia margin gas hydrate system	marine	mar	7.46128	-63.1	6.5	-180	0			71.6577	-198.451	74.2875	-180
(72)	Pohlman2009	northern Cascadia margin gas hydrate system	marine	mar	8.19568	-60.9	6.6	-180	0			69.4116	-198.451	71.8773	-180
(72)	Pohlman2009	northern Cascadia margin gas hydrate system	marine	mar	9.19	-59.5	2.5	-174	0			63.8405	-191.161	65.9224	-174
(72)	Pohlman2009	northern Cascadia margin gas hydrate system	marine	mar	10.4169	-57.8	8.9	-177	0			68.3983	-194.799	70.7918	-177
(72)	Pohlman2009	northern Cascadia margin gas hydrate system	marine	mar	11.5149	-58	10.9	-177	0			70.591	-194.799	73.1423	-177
(72)	Pohlman2009	northern Cascadia margin gas hydrate system	marine	mar	12.5949	-58.5	11.2	-180	0			71.4187	-198.451	74.0308	-180
(72)	Pohlman2009	northern Cascadia margin gas hydrate system	marine	mar	14.5194	-55.5	9.2	-179	0			66.2575	-197.232	68.5019	-179
(72)	Pohlman2009	northern Cascadia margin gas hydrate system	marine	mar	15.7744	-54.6	8.2	-177	0			64.3137	-194.799	66.4269	-177
(72)	Pohlman2009	northern Cascadia margin gas hydrate system	marine	mar	17.115	-52.7	9	-186	0			63.0992	-205.795	65.1325	-186
(72)	Pohlman2009	northern Cascadia margin gas hydrate system	marine	mar	18.4622	-52.2	4.6	-166	0			58.2012	-181.522	59.9283	-166
(72)	Pohlman2009	northern Cascadia margin gas hydrate system	marine	mar	19.1778	-48.7	0.5	-175	0			50.4257	-192.372	51.7187	-175
(72)	Pohlman2009	northern Cascadia margin gas hydrate system	marine	mar	19.5126	-46.9	7.7	-165	0			55.706	-180.324	57.2867	-165
(72)	Pohlman2009	northern Cascadia margin gas hydrate system	marine	mar	19.8842	-55.2	7.4	-184	0			64.1548	-203.341	66.2574	-184
(72)	Pohlman2009	northern Cascadia margin gas hydrate system	marine	mar	20.0577	-56.1	1.3	-177	0			59.0342	-194.799	60.8115	-177
(72)	Pohlman2009	northern Cascadia margin gas hydrate system	marine	mar	20.8216	-54.2	2.8	-162	0			58.5202	-176.737	60.2664	-162
(72)	Pohlman2009	northern Cascadia margin gas hydrate system	marine	mar	21.3753	-53.6	6.2	-177	0			61.2708	-194.799	63.1868	-177
(72)	Pohlman2009	northern Cascadia margin gas hydrate system	marine	mar	22.1932	-52.5	7.4	-158	0			61.3011	-171.975	63.219	-158
(72)	Pohlman2009	northern Cascadia margin gas hydrate system	marine	mar	23.0421	-51.6	13	-179	0			65.8952	-197.232	68.1147	-179
(72)	Pohlman2009	northern Cascadia margin gas hydrate system	marine	mar	24.8903	-48.7	5.2	-162	0			55.1123	-176.737	56.6593	-162
(72)	Pohlman2009	northern Cascadia margin gas hydrate system	marine	mar	5.2552	-72.8	-13.3	-168	0			62.1967	-183.923	64.1717	-168
(72)	Pohlman2009	northern Cascadia margin gas hydrate system	marine	mar	6.634	-59.5	0.2	-164	0			61.5436	-179.127	63.4769	-164
(72)	Pohlman2009	northern Cascadia margin gas hydrate system	marine	mar	7.1992	-55.9	10.4	-170	0			67.8695	-186.33	70.2256	-170
(72)	Pohlman2009	northern Cascadia margin gas hydrate system	marine	mar	7.7032	-53.4	12.7	-168	0			67.4987	-183.923	69.8289	-168
(72)	Pohlman2009	northern Cascadia margin gas hydrate system	marine	mar	8.12944	-51.8	17.7	-174	0			70.735	-191.161	73.2968	-174
(72)	Pohlman2009	northern Cascadia margin gas hydrate system	marine	mar	8.25256	-47.1	15.3	-163	0			63.4294	-177.931	65.4843	-163
(72)	Pohlman2009	northern Cascadia margin gas hydrate system	marine	mar	11.9318	-46.5	23.5	-180	0			70.844	-198.451	73.4137	-180
(72)	Pohlman2009	northern Cascadia margin gas hydrate system	marine	mar	13.0132	-46.6	23.5	-171	0			70.9489	-187.535	73.5263	-171
(72)	Pohlman2009	northern Cascadia margin gas hydrate system	marine	mar	13.3617	-45.4	25.6	-175	0			71.7407	-192.372	74.3767	-175
(72)	Pohlman2009	northern Cascadia margin gas hydrate system	marine	mar	15.0328	-41.6	25.2	-168	0			67.3778	-183.923	69.6995	-168
(72)	Pohlman2009	northern Cascadia margin gas hydrate system	marine	mar	15.9839	-41	25.7	-166	0			67.2395	-181.522	69.5516	-166
(71)	Paull2000	Blake Ridge	marine	mar	4.3615	-80.6	-23.8611	-183	4.95964			59.8836	-207.064	61.713	-187.032
(71)	Paull2000	Blake Ridge	marine	mar	4.5785	-81.8	-18.2	-187	4.95613			66.9724	-211.968	69.266	-191.009
(71)	Paull2000	Blake Ridge	marine	mar	5.254	-76.6	-8.9	-178	4.94519			70.7529	-200.948	73.316	-182.045
(71)	Paull2000	Blake Ridge	marine	mar	4.3615	-80.6	-23.8611	-183	4.95964			59.8836	-207.064	61.713	-187.032
(71)	Paull2000	Blake Ridge	marine	mar	7.1055	-68.1	-5.41229	-183	4.91519			65.1028	-207.019	67.2687	-186.996
(71)	Paull2000	Blake Ridge	marine	mar	7.949	-64.3	-2.45	-190	4.90153			64.0074	-215.611	66.1002	-193.951
(71)	Paull2000	Blake Ridge	marine	mar	22.2605	-67.7	-13.2267	-185	4.66968			56.7857	-209.226	58.429	-188.788
(71)	Paull2000	Blake Ridge	marine	mar	11.54	-68.1	-4.69381	-191	4.84335			65.8249	-216.788	68.0397	-194.899
(71)	Paull2000	Blake Ridge	marine	mar	14.585	-71.8	-5.51081	-138	4.79402			68.982	-153.283	71.4169	-142.113
(71)	Paull2000	Blake Ridge	marine	mar	14.9619	-69.8	-7.31595	-178	4.78792			65.0128	-200.791	67.1727	-181.917
(71)	Paull2000	Blake Ridge	marine	mar	17.2345	-69.6	-7.09084	-180	4.7511			65.0246	-203.191	67.1853	-183.877
(71)	Paull2000	Blake Ridge	marine	mar	17.245	-61.6	-7.07252	-198	4.75093			56.4813	-225.386	58.1069	-201.792
(71)	Paull2000	Blake Ridge	marine	mar	21.9875	-67.5	-12.4987	-175	4.6741			57.3087	-197.035	58.9827	-178.838
(71)	Paull2000	Blake Ridge	marine	mar	26.1424	-63.5	-15.2	-203	4.60679			50.2891	-231.497	51.575	-206.655
(71)	Paull2000	Blake Ridge	marine	mar	26.4724	-63.7	-16.5	-195	4.60145			49.1817	-221.504	50.4112	-198.687
(71)	Paull2000	Blake Ridge	marine	mar	4.8515	-70.7	-21.9	-193	4.95171			51.1803	-219.371	52.5126	-196.976
(71)	Paull2000	Blake Ridge	marine	mar	4.2215	-82.4	-20.6	-256	4.96191			65.1786	-300.664	67.3496	-259.673
(71)	Paull2000	Blake Ridge	marine	mar	5.59	-73	-7.43478	-181	4.93974			68.3392	-204.599	70.7284	-185.026
(71)	Paull2000	Blake Ridge	marine	mar	6.7653	-72.3	-1.6	-166	4.9207			73.4456	-186.431	76.21	-170.084
(71)	Paull2000	Blake Ridge	marine	mar	6.7653	-72.3	-1.6	-196	4.9207			73.4456	-223.065	76.21	-199.937
(71)	Paull2000	Blake Ridge	marine	mar	8.145	-67.8	-1.51953	-187	4.89835			68.6872	-211.911	71.1011	-190.963
(71)	Paull2000	Blake Ridge	marine	mar	10.581	-64.8	-2.1	-184	4.85889			64.8927	-208.188	67.0445	-187.946
(71)	Paull2000	Blake Ridge	marine	mar	16.5415	-66.5	-8.3	-190	4.76233			60.4797	-215.472	62.346	-193.839
(71)	Paull2000	Blake Ridge	marine	mar	14.263	-65	-4.4	-196	4.79924			62.799	-222.944	64.8128	-199.84
(71)	Paull2000	Blake Ridge	marine	mar	14.585	-65.8	-5.51081	-191	4.79402			62.5387	-216.739	64.5356	-194.86
(71)	Paull2000	Blake Ridge	marine	mar	16.5415	-64.6	-8.3	-181	4.76233			58.4464	-204.422	60.1882	-184.882
(71)	Paull2000	Blake Ridge	marine	mar	17.9793	-65.4	-8.6	-150	4.73904			58.9995	-167.247	60.7747	-154.009
(71)	Paull2000	Blake Ridge	marine	mar	18.708	-59.7	-11.2222	-165	4.72723			50.2706	-185.04	51.5557	-168.929
(71)	Paull2000	Blake Ridge	marine	mar	19.5973	-64.5	-11.3	-230	4.71282			55.3098	-266.067	56.868	-233.612
(71)	Paull2000	Blake Ridge	marine	mar	20.22	-64.2	-10.4951	-189	4.70274			55.803	-214.179	57.3893	-192.796
(71)	Paull2000	Blake Ridge	marine	mar	20.563	-64.4	-11.8172	-183	4.69718			54.6797	-206.802	56.2022	-186.82
(71)	Paull2000	Blake Ridge	marine	mar	21.256	-63.9	-11.1	-197	4.68595			54.8709	-224.076	56.4042	-200.745
(71)	Paull2000	Blake Ridge	marine	mar	26.2925	-61.6	-15.5782	-195	4.60436			47.8782	-221.507	49.0428	-198.69
(71)	Paull2000	Blake Ridge	marine	mar	29.0995	-64.4	-17.9	-201	4.55889			48.5051	-228.943	49.7007	-204.626
(71)	Paull2000	Blake Ridge	marine	mar	29.0995	-64.4	-17.9	-192	4.55889			48.5051	-217.742	49.7007	-195.667
