# Supplementary material for: Controls on the isotopic composition of microbial methane
Source: Sci Adv. 2022 Apr 6;8(14):eabm5713. doi: 10.1126/sciadv.abm5713 (PMC8985922; doi:10.1126/sciadv.abm5713)
Supplement: Supplementary file 3 — Data S1 [file sciadv.abm5713_data_file_s1.zip]

Archive with 26 entries (26 files):
- readme.rtf
- __MACOSX/._readme.rtf
- calc_EFFs.m
- __MACOSX/._calc_EFFs.m
- calculate_dGr.m
- __MACOSX/._calculate_dGr.m
- isoModelCarb.m
- __MACOSX/._isoModelCarb.m
- isoModelClumped_13D.m
- __MACOSX/._isoModelClumped_13D.m
- isoModelClumped_DD.m
- __MACOSX/._isoModelClumped_DD.m
- isoModelHydr.m
- __MACOSX/._isoModelHydr.m
- metModel_main.m
- __MACOSX/._metModel_main.m
- metModel_ODEsol.m
- __MACOSX/._metModel_ODEsol.m
- metModel_param.m
- __MACOSX/._metModel_param.m
- metModel_ratelaw.m
- __MACOSX/._metModel_ratelaw.m
- run_bioiso_model.m
- __MACOSX/._run_bioiso_model.m
- KFF_distributions.mat
- __MACOSX/._KFF_distributions.mat
