# Supplementary material for: Controls on the isotopic composition of microbial methane
Source: Sci Adv. 2022 Apr 6;8(14):eabm5713. doi: 10.1126/sciadv.abm5713 (PMC8985922; doi:10.1126/sciadv.abm5713)
Supplement: Supplementary file 3 — Data S1 [file sciadv.abm5713_data_file_s1.zip › run_bioiso_model.m]

%%%%%%%%%%%%%%%%%%%%%%%%%%%%%%%%%%%%%%%%%%%%%%%%%%%%%%%%%%%%%%%%%%%%%%%%%%%
% A code to run a bio-isotopic model of hydrogenotrophic methanogenesis.
% Last edit: Dec 7th, 2021 (Jonathan Gropp)

clear

% DEFINE ENVIRONMENTAL CONDITIONS
sims = 20;
H2   = logspace(-9,-1,sims);           
CO2  = 1e-2;
CH4  = 1e-5;
Tc   = 60;
Tk   = Tc + 273.15;
dGr  = calculate_dGr(Tc,H2,CO2,CH4);

% DEFINE TUNABLE PARAMETERS
cell_vol   = 2e-15; % fL
Hmd_act    = 0;     % 1 to include Hmd in metabolic simulation, 0 to ignore.
Mcr_isoenz = 1;     % 1 for McrII (growth with replete H2), 0 for McrI (growth under H2 limitation)
Q10Scale   = 1;     % An Arrhenius type scaling parameter for enzyme activities, we recommend using values between 1-2.

% DEFINE ISOTOPIC COMPOSITIONS FOR CO2 AND H2O
d13CCO2   = 0; % permil
dDH2O     = 0; % permil

args = [cell_vol,Hmd_act,Mcr_isoenz,Q10Scale];

% SOLVE METABOLIC MODEL
[Rev,J_net,J_F,J_R] = metModel_main(Tc,H2,CO2,CH4,args);
Rev  = squeeze(Rev);          % Reversibility of reactions
csMR = squeeze(J_net(1,:,1)); % Cell-specific methanogenesis rates in fmol/cell/day
J_F  = squeeze(J_F);          % Gross forward fluxes of reactions
J_R  = squeeze(J_R);          % Gross reverse fluxes of reactions

RVPDB    = 0.011202; % Standard carbon isotope ratio (VPDB)
RVSMOW   = 1.5576e-4; % Standard hydrogen isotope ratio (VSMOW)
R_13CCO2 = (d13CCO2./1000 + 1).*RVPDB; % Carbon isotope ratio of CO2
R_H2O    = (dDH2O./1000 + 1).*RVSMOW; % Hydrogen isotope ratio of H2O

% Find temperature dependent equilibrium isotope fractionation between H2O
% and H2
aH2Ol_H2_eq = 0.0334.*1e12./Tk.^4 - 0.2513.*1e9./Tk.^3 + ...
          1.0267.*1e6./Tk.^2 - 1.2166.*1e3./Tk + 1.7321;
R_H2 = R_H2O/aH2Ol_H2_eq; % Hydrogen isotope ratio of H2, assuming rapid equilibration between H2 and H2O. 

% Load distributions of kinetic fractionation factors (KIEs)
load('KFF_distributions.mat','KFF13C_FOR','KFF2H_FOR')

% Calculate median KIE values
KFF_2H  = median(KFF2H_FOR(:,:,1));
KFF_13C = median(KFF13C_FOR(:,:,1));

% CALCULATE ISOTOPE EFFECTS

% CARBON ISOTOPES
y(1,:) = isoModelCarb(Tc,Rev',KFF_13C);
% HYDROGEN ISOTOPES
y(2,:) = isoModelHydr(Tc,J_F,J_R,KFF_2H,R_H2O,R_H2);
%CLUMPED ISOTOPES
y(3,:) = isoModelClumped_13D(Tc,R_H2O,R_H2,R_13CCO2,Rev,J_F,J_R,KFF_2H,1./KFF_13C);
y(4,:) = isoModelClumped_DD(Tc,R_H2O,R_H2,J_F,J_R,KFF_2H);

% CONVERT ALPHA VALUES TO EPSILON
y(1:2,:) = 1000.*(y(1:2,:)-1);

% PLOT FIGURE
plt_ylabels = {['' char(949) '_{CO_2-CH_4} (' char(8240) ')'],...
               ['' char(949) '_{CH_4-H_2O} (' char(8240) ')'],...
               ['\Delta{}^{13}CH_3D (' char(8240) ')'],...
               ['\Delta{}^{12}CH_2D_2 (' char(8240) ')']};
clf
x = -dGr;
EFF_lines      = calc_EFFs(Tc);
EFF_lines(1:2) = 1000.*(exp(EFF_lines(1:2)./1000)-1);

for i = 1:4
    ax = subplot(2,2,i);
    plot(x,y(i,:),'k')
    ylabel(plt_ylabels{i})
    if i > 2
        xlabel(['' char(8722) '\DeltaG_r (kJ mol^{' char(8722) '1})'])
    end
    if i == 1
        yline(EFF_lines(i),'--k','Equilibrium')
    elseif i > 1
        yline(EFF_lines(i),'--k')
    end
    ax.FontSize = 13;
    box off
end
